# Supplementary material for: rac-4H,5H,6H,7H,8H,9H,10H,11H-Cyclo­deca­[d][1,2,3]selena­diazole-8-carb­oxy­lic acid
Source: IUCrdata. 2025 Mar 25;10(Pt 3):x250242. doi: 10.1107/S2414314625002421 (PMC11969392; doi:10.1107/S2414314625002421)
Supplement: Supplementary file 1 [file x-10-x250242-sup1.cif]

##############################################################################
#                                                                            #
# This CIF contains the data for a data article accepted for                 #
# publication in IUCrData. It conforms to the requirements of                #
# Notes for Authors for IUCrData, and has been                               #
# peer reviewed under the auspices of IUCrData.                              #
#                                                                            #
# Full details of the Crystallographic Information File format               #
# are given in the paper "The Crystallographic Information File (CIF):       #
# a New Standard Archive File for Crystallography" by S. R. Hall, F. H.      #
# Allen and I. D. Brown [Acta Cryst. (1991), A47, 655-685].                  #
#                                                                            #
# The current version of the core CIF dictionary is obtainable from          #
# ftp://ftp.iucr.org/pub/cif_core.dic.                                       #
#                                                                            #
# Software is freely available for graphical display of the structure(s)     #
# in this CIF. For information consult the CIF software page                 #
# http://www.iucr.org/resources/cif/software.                                #
#                                                                            #
# This file may be used for bona fide research purposes within the           #
# scientific community so long as proper attribution is given to the data    # 
# article from which it was obtained.                                        #
#                                                                            #
##############################################################################
data_I
_audit_creation_method     'SHELXL-2019/3'
_chemical_name_systematic
;\
<i>rac</i>-4<i>H</i>,5<i>H</i>,6<i>H</i>,7<i>H</i>,8<i>H</i>,9<i>H</i>,\
10<i>H</i>,11<i>H</i>-Cyclodeca[<i>d</i>][1,2,3]selenadiazole-8-carboxylic
acid
;
_chemical_name_common     ?
_chemical_formula_moiety     'C11 H16 N2 O2 Se'
_chemical_formula_sum     'C11 H16 N2 O2 Se'
_chemical_formula_iupac     'C11 H16 N2 O2 Se'
_chemical_formula_weight     287.22
_chemical_melting_point     ?
_space_group_crystal_system     monoclinic
_space_group_name_H-M_alt     'P 21/n'
_space_group_name_Hall     '-P 2yn'
loop_
    _space_group_symop_operation_xyz
    'x, y, z'
    '-x+1/2, y+1/2, -z+1/2'
    '-x, -y, -z'
    'x-1/2, -y-1/2, z-1/2'
_cell_length_a     7.4231(4)
_cell_length_b     13.2052(5)
_cell_length_c     12.2802(7)
_cell_angle_alpha     90
_cell_angle_beta     99.725(4)
_cell_angle_gamma     90
_cell_volume     1186.45(10)
_cell_formula_units_Z     4
_cell_measurement_reflns_used     13455
_cell_measurement_theta_min     2.28
_cell_measurement_theta_max     33.29
_cell_measurement_temperature     120(2)
_exptl_crystal_description     block
_exptl_crystal_colour     brown
_exptl_crystal_size_max     0.500
_exptl_crystal_size_mid     0.420
_exptl_crystal_size_min     0.320
_exptl_crystal_density_diffrn     1.608
_exptl_crystal_density_meas     ?
_exptl_crystal_density_method     ?
_exptl_crystal_F_000     584
loop_
    _exptl_crystal_face_index_h
    _exptl_crystal_face_index_k
    _exptl_crystal_face_index_l
    _exptl_crystal_face_perp_dist
    0 0 -1 0.1695
    0 0 1 0.1585
    2 3 -1 0.2205
    -1 -1 0 0.2067
    1 -2 0 0.2418
    -1 3 0 0.2593
_exptl_absorpt_coefficient_mu     3.152
_exptl_absorpt_correction_type     integration
_exptl_absorpt_process_details
;
(X-Red32; Stoe & Cie, 2020)
;
_exptl_absorpt_correction_T_min     0.2768
_exptl_absorpt_correction_T_max     0.4080
_diffrn_ambient_temperature     120(2)
_diffrn_source     'Axo Mo'
_diffrn_radiation_type     MoK\a
_diffrn_radiation_wavelength     0.71073
_diffrn_measurement_device_type     'Stoe Stadivari'
_diffrn_measurement_method     'rotation method, \w scans'
_diffrn_detector_area_resol_mean     13.33
_diffrn_reflns_number     7535
_diffrn_reflns_av_R_equivalents     0.0186
_diffrn_reflns_av_unetI/netI     0.0232
_diffrn_reflns_theta_min     2.283
_diffrn_reflns_theta_max     28.499
_diffrn_reflns_theta_full     25.242
_diffrn_measured_fraction_theta_max     0.996
_diffrn_measured_fraction_theta_full     0.997
_diffrn_reflns_limit_h_min     -9
_diffrn_reflns_limit_h_max     8
_diffrn_reflns_limit_k_min     -17
_diffrn_reflns_limit_k_max     11
_diffrn_reflns_limit_l_min     -13
_diffrn_reflns_limit_l_max     16
_refine_special_details
;
Hydrogen atoms attached to carbons were placed at calculated
positions and were refined in the riding-model approximation with C--H = 0.99
\%A, and with <i>U~i~</i>~so~(H) = 1.2 <i>U</i>~eq~(C). Hydrogen atom H16
attached to O16 was refined with an isotropic displacement parameter.
;
_reflns_number_total     2993
_reflns_number_gt     2458
_reflns_threshold_expression     'I > 2\s(I)'
_refine_ls_structure_factor_coef     Fsqd
_refine_ls_matrix_type     full
_refine_ls_R_factor_all     0.0429
_refine_ls_R_factor_gt     0.0317
_refine_ls_wR_factor_gt     0.0812
_refine_ls_wR_factor_ref     0.0853
_refine_ls_goodness_of_fit_ref     1.041
_refine_ls_restrained_S_all     1.041
_refine_ls_number_reflns     2993
_refine_ls_number_parameters     168
_refine_ls_number_restraints     0
_refine_ls_hydrogen_treatment     mixed
_refine_ls_weighting_scheme     calc
_refine_ls_weighting_details
              'w=1/[\s^2^(Fo^2^)+(0.0477P)^2^+0.4785P] where P=(Fo^2^+2Fc^2^)/3'
_atom_sites_solution_hydrogens     mixed
_atom_sites_solution_primary     dual
_atom_sites_solution_secondary     ?
_refine_ls_shift/su_max     0.000
_refine_ls_shift/su_mean     0.000
_refine_diff_density_max     0.610
_refine_diff_density_min     -0.617
_refine_ls_extinction_method     none
_refine_ls_extinction_coef     .
loop_
    _atom_type_symbol
    _atom_type_description
    _atom_type_scat_dispersion_real
    _atom_type_scat_dispersion_imag
    _atom_type_scat_source
    'C' 'C' 0.0033 0.0016
                         'International Tables Vol C Tables 4.2.6.8 and 6.1.1.4'
    'H' 'H' 0.0000 0.0000
                         'International Tables Vol C Tables 4.2.6.8 and 6.1.1.4'
    'Se' 'Se' -0.0929 2.2259
                         'International Tables Vol C Tables 4.2.6.8 and 6.1.1.4'
    'N' 'N' 0.0061 0.0033
                         'International Tables Vol C Tables 4.2.6.8 and 6.1.1.4'
    'O' 'O' 0.0106 0.0060
                         'International Tables Vol C Tables 4.2.6.8 and 6.1.1.4'
_computing_data_collection
;
X-Area WinXpose 2.0.22.0 (Stoe & Cie, 2020)
;
_computing_cell_refinement
;
X-Area Recipe 1.36.0.0 (Stoe & Cie, 2020)
;
_computing_data_reduction
;
X-Area Integrate 1.77.0.0 (Stoe & Cie, 2020)
;
_computing_structure_solution
;
<i>SHELXT2014</i> (Sheldrick, 2015a)
;
_computing_structure_refinement
;
<i>SHELXL2019/3</i> (Sheldrick, 2015b)
;
_computing_molecular_graphics
;
PLATON (Spek, 2009), Mercury (Macrae <i>et al.</i>,  2020)
;
_computing_publication_material     ?
loop_
    _atom_site_type_symbol
    _atom_site_label
    _atom_site_fract_x
    _atom_site_fract_y
    _atom_site_fract_z
    _atom_site_U_iso_or_equiv
    _atom_site_adp_type
    _atom_site_calc_flag
    _atom_site_occupancy
    _atom_site_disorder_assembly
    _atom_site_disorder_group
    Se Se1 0.42558(3) 0.52341(2) 0.82295(2) 0.03699(10) Uani d 1 . .
    N N2 0.5805(3) 0.61713(15) 0.77083(18) 0.0457(5) Uani d 1 . .
    N N3 0.7176(3) 0.57253(16) 0.74387(17) 0.0414(5) Uani d 1 . .
    C C4 0.7278(3) 0.46859(17) 0.75666(18) 0.0318(5) Uani d 1 . .
    C C5 0.8880(3) 0.4149(2) 0.7219(2) 0.0459(6) Uani d 1 . .
    H H5A 0.877920 0.341396 0.735378 0.055 Uiso calc 1 . .
    H H5B 1.002410 0.439400 0.767597 0.055 Uiso calc 1 . .
    C C6 0.8980(3) 0.4323(2) 0.5990(2) 0.0451(6) Uani d 1 . .
    H H6A 0.938296 0.502895 0.590196 0.054 Uiso calc 1 . .
    H H6B 0.993277 0.387084 0.578566 0.054 Uiso calc 1 . .
    C C7 0.7242(3) 0.41505(16) 0.51877(19) 0.0330(5) Uani d 1 . .
    H H7A 0.738068 0.451200 0.450044 0.040 Uiso calc 0.759(8) A 1
    H H7B 0.626215 0.450426 0.549313 0.040 Uiso calc 0.759(8) A 1
    H H7C 0.737146 0.428425 0.441144 0.040 Uiso calc 0.241(8) A 2
    H H7D 0.618827 0.452876 0.538069 0.040 Uiso calc 0.241(8) A 2
    C C8 0.6499(5) 0.3088(2) 0.4837(3) 0.0323(9) Uani d 0.759(8) A 1
    H H8A 0.551274 0.315954 0.419001 0.039 Uiso calc 0.759(8) A 1
    H H8B 0.749317 0.268862 0.459877 0.039 Uiso calc 0.759(8) A 1
    C C9 0.5750(5) 0.2491(2) 0.5736(4) 0.0253(8) Uani d 0.759(8) A 1
    H H9 0.672683 0.245793 0.640491 0.030 Uiso calc 0.759(8) A 1
    C C8A 0.7192(13) 0.2967(6) 0.5470(10) 0.024(3) Uani d 0.241(8) A 2
    H H8C 0.795335 0.258614 0.502232 0.028 Uiso calc 0.241(8) A 2
    H H8D 0.769474 0.285547 0.626060 0.028 Uiso calc 0.241(8) A 2
    C C9A 0.5227(15) 0.2591(6) 0.5220(11) 0.020(2) Uani d 0.241(8) A 2
    H H9A 0.465069 0.279025 0.445437 0.024 Uiso calc 0.241(8) A 2
    C C10 0.4030(3) 0.29664(15) 0.60785(18) 0.0300(4) Uani d 1 . .
    H H10A 0.405841 0.371012 0.598136 0.036 Uiso calc 0.759(8) A 1
    H H10B 0.292402 0.270147 0.559887 0.036 Uiso calc 0.759(8) A 1
    H H10C 0.419373 0.371049 0.608245 0.036 Uiso calc 0.241(8) A 2
    H H10D 0.276217 0.284916 0.569739 0.036 Uiso calc 0.241(8) A 2
    C C11 0.3948(3) 0.27181(16) 0.72804(19) 0.0356(5) Uani d 1 . .
    H H11A 0.392631 0.197255 0.736219 0.043 Uiso calc 1 . .
    H H11B 0.278436 0.298372 0.745791 0.043 Uiso calc 1 . .
    C C12 0.5532(4) 0.31423(17) 0.8131(2) 0.0377(5) Uani d 1 . .
    H H12A 0.525003 0.304052 0.888300 0.045 Uiso calc 1 . .
    H H12B 0.665876 0.275742 0.807827 0.045 Uiso calc 1 . .
    C C13 0.5875(3) 0.42449(15) 0.79660(17) 0.0278(4) Uani d 1 . .
    C C14 0.5316(3) 0.14114(16) 0.5328(2) 0.0326(5) Uani d 1 . .
    O O15 0.3937(2) 0.09629(11) 0.54373(14) 0.0366(4) Uani d 1 . .
    O O16 0.6672(2) 0.09795(12) 0.49285(14) 0.0359(4) Uani d 1 . .
    H H16 0.637(4) 0.029(2) 0.481(3) 0.051(9) Uiso d 1 . .
loop_
    _atom_site_aniso_label
    _atom_site_aniso_U_11
    _atom_site_aniso_U_22
    _atom_site_aniso_U_33
    _atom_site_aniso_U_12
    _atom_site_aniso_U_13
    _atom_site_aniso_U_23
    Se1 0.03657(15) 0.03565(14) 0.04147(16) 0.00471(10) 0.01446(10) -0.00838(10)
    N2 0.0629(15) 0.0245(9) 0.0463(12) -0.0081(10) 0.0000(10) -0.0051(9)
    N3 0.0413(11) 0.0357(11) 0.0465(12) -0.0110(9) 0.0056(9) 0.0039(9)
    C4 0.0290(11) 0.0375(12) 0.0290(11) -0.0022(9) 0.0057(8) -0.0019(9)
    C5 0.0291(12) 0.0719(18) 0.0383(13) 0.0079(12) 0.0103(10) 0.0043(12)
    C6 0.0314(12) 0.0673(17) 0.0408(13) 0.0034(12) 0.0181(10) 0.0060(13)
    C7 0.0404(12) 0.0226(9) 0.0396(12) 0.0003(9) 0.0170(10) 0.0017(9)
    C8 0.0418(19) 0.0257(14) 0.031(2) 0.0011(13) 0.0113(16) 0.0014(13)
    C9 0.0288(17) 0.0209(13) 0.026(2) 0.0001(12) 0.0051(14) 0.0003(13)
    C8A 0.026(5) 0.017(4) 0.028(6) 0.005(3) 0.006(4) 0.010(3)
    C9A 0.026(5) 0.014(4) 0.018(5) 0.005(3) -0.001(4) 0.002(4)
    C10 0.0288(10) 0.0206(9) 0.0424(12) 0.0009(8) 0.0115(9) -0.0055(8)
    C11 0.0414(13) 0.0234(9) 0.0428(13) -0.0089(9) 0.0093(10) -0.0023(9)
    C12 0.0459(14) 0.0249(10) 0.0408(13) -0.0033(10) 0.0031(10) 0.0002(9)
    C13 0.0297(10) 0.0250(9) 0.0293(10) -0.0014(8) 0.0062(8) -0.0069(8)
    C14 0.0360(12) 0.0235(9) 0.0415(12) 0.0014(9) 0.0157(9) -0.0040(9)
    O15 0.0368(9) 0.0240(7) 0.0526(10) -0.0040(7) 0.0184(7) -0.0080(7)
    O16 0.0399(9) 0.0220(7) 0.0501(10) -0.0016(6) 0.0203(7) -0.0092(7)
_geom_special_details
;
 All esds (except the esd in the dihedral angle between two l.s. planes)
 are estimated using the full covariance matrix.  The cell esds are taken
 into account individually in the estimation of esds in distances, angles
 and torsion angles; correlations between esds in cell parameters are only
 used when they are defined by crystal symmetry.  An approximate (isotropic)
 treatment of cell esds is used for estimating esds involving l.s. planes.
;
loop_
    _geom_bond_atom_site_label_1
    _geom_bond_atom_site_label_2
    _geom_bond_site_symmetry_2
    _geom_bond_distance
    _geom_bond_publ_flag
    Se1 C13 . 1.840(2) ?
    Se1 N2 . 1.874(2) ?
    N2 N3 . 1.267(3) ?
    N3 C4 . 1.382(3) ?
    C4 C13 . 1.355(3) ?
    C4 C5 . 1.507(3) ?
    C5 C6 . 1.540(3) ?
    C5 H5A . 0.9900 ?
    C5 H5B . 0.9900 ?
    C6 C7 . 1.503(3) ?
    C6 H6A . 0.9900 ?
    C6 H6B . 0.9900 ?
    C7 C8 . 1.543(4) ?
    C7 C8A . 1.603(8) ?
    C7 H7A . 0.9900 ?
    C7 H7B . 0.9900 ?
    C7 H7C . 0.9900 ?
    C7 H7D . 0.9900 ?
    C8 C9 . 1.536(5) ?
    C8 H8A . 0.9900 ?
    C8 H8B . 0.9900 ?
    C9 C14 . 1.527(4) ?
    C9 C10 . 1.544(4) ?
    C9 H9 . 1.0000 ?
    C8A C9A . 1.522(15) ?
    C8A H8C . 0.9900 ?
    C8A H8D . 0.9900 ?
    C9A C14 . 1.564(9) ?
    C9A C10 . 1.570(9) ?
    C9A H9A . 1.0000 ?
    C10 C11 . 1.523(3) ?
    C10 H10A . 0.9900 ?
    C10 H10B . 0.9900 ?
    C10 H10C . 0.9900 ?
    C10 H10D . 0.9900 ?
    C11 C12 . 1.540(3) ?
    C11 H11A . 0.9900 ?
    C11 H11B . 0.9900 ?
    C12 C13 . 1.498(3) ?
    C12 H12A . 0.9900 ?
    C12 H12B . 0.9900 ?
    C14 O15 . 1.210(3) ?
    C14 O16 . 1.321(3) ?
    O16 H16 . 0.94(3) ?
loop_
    _geom_angle_atom_site_label_1
    _geom_angle_atom_site_label_2
    _geom_angle_atom_site_label_3
    _geom_angle_site_symmetry_1
    _geom_angle_site_symmetry_3
    _geom_angle
    _geom_angle_publ_flag
    C13 Se1 N2 . . 87.26(10) ?
    N3 N2 Se1 . . 110.39(15) ?
    N2 N3 C4 . . 117.57(19) ?
    C13 C4 N3 . . 115.9(2) ?
    C13 C4 C5 . . 126.3(2) ?
    N3 C4 C5 . . 117.7(2) ?
    C4 C5 C6 . . 112.2(2) ?
    C4 C5 H5A . . 109.2 ?
    C6 C5 H5A . . 109.2 ?
    C4 C5 H5B . . 109.2 ?
    C6 C5 H5B . . 109.2 ?
    H5A C5 H5B . . 107.9 ?
    C7 C6 C5 . . 116.2(2) ?
    C7 C6 H6A . . 108.2 ?
    C5 C6 H6A . . 108.2 ?
    C7 C6 H6B . . 108.2 ?
    C5 C6 H6B . . 108.2 ?
    H6A C6 H6B . . 107.4 ?
    C6 C7 C8 . . 123.2(3) ?
    C6 C7 C8A . . 93.1(5) ?
    C6 C7 H7A . . 106.5 ?
    C8 C7 H7A . . 106.5 ?
    C6 C7 H7B . . 106.5 ?
    C8 C7 H7B . . 106.5 ?
    H7A C7 H7B . . 106.5 ?
    C6 C7 H7C . . 113.1 ?
    C8A C7 H7C . . 113.1 ?
    C6 C7 H7D . . 113.1 ?
    C8A C7 H7D . . 113.1 ?
    H7C C7 H7D . . 110.5 ?
    C9 C8 C7 . . 115.0(3) ?
    C9 C8 H8A . . 108.5 ?
    C7 C8 H8A . . 108.5 ?
    C9 C8 H8B . . 108.5 ?
    C7 C8 H8B . . 108.5 ?
    H8A C8 H8B . . 107.5 ?
    C14 C9 C8 . . 109.0(3) ?
    C14 C9 C10 . . 109.3(2) ?
    C8 C9 C10 . . 113.8(3) ?
    C14 C9 H9 . . 108.2 ?
    C8 C9 H9 . . 108.2 ?
    C10 C9 H9 . . 108.2 ?
    C9A C8A C7 . . 109.3(8) ?
    C9A C8A H8C . . 109.8 ?
    C7 C8A H8C . . 109.8 ?
    C9A C8A H8D . . 109.8 ?
    C7 C8A H8D . . 109.8 ?
    H8C C8A H8D . . 108.3 ?
    C8A C9A C14 . . 106.4(8) ?
    C8A C9A C10 . . 113.1(9) ?
    C14 C9A C10 . . 106.1(6) ?
    C8A C9A H9A . . 110.3 ?
    C14 C9A H9A . . 110.3 ?
    C10 C9A H9A . . 110.3 ?
    C11 C10 C9 . . 110.3(2) ?
    C11 C10 C9A . . 134.7(5) ?
    C11 C10 H10A . . 109.6 ?
    C9 C10 H10A . . 109.6 ?
    C11 C10 H10B . . 109.6 ?
    C9 C10 H10B . . 109.6 ?
    H10A C10 H10B . . 108.1 ?
    C11 C10 H10C . . 103.5 ?
    C9A C10 H10C . . 103.5 ?
    C11 C10 H10D . . 103.5 ?
    C9A C10 H10D . . 103.5 ?
    H10C C10 H10D . . 105.3 ?
    C10 C11 C12 . . 115.33(19) ?
    C10 C11 H11A . . 108.4 ?
    C12 C11 H11A . . 108.4 ?
    C10 C11 H11B . . 108.4 ?
    C12 C11 H11B . . 108.4 ?
    H11A C11 H11B . . 107.5 ?
    C13 C12 C11 . . 112.92(19) ?
    C13 C12 H12A . . 109.0 ?
    C11 C12 H12A . . 109.0 ?
    C13 C12 H12B . . 109.0 ?
    C11 C12 H12B . . 109.0 ?
    H12A C12 H12B . . 107.8 ?
    C4 C13 C12 . . 128.7(2) ?
    C4 C13 Se1 . . 108.86(16) ?
    C12 C13 Se1 . . 122.37(17) ?
    O15 C14 O16 . . 122.81(19) ?
    O15 C14 C9 . . 123.8(2) ?
    O16 C14 C9 . . 113.1(2) ?
    O15 C14 C9A . . 118.2(4) ?
    O16 C14 C9A . . 115.0(4) ?
    C14 O16 H16 . . 107(2) ?
loop_
    _geom_torsion_atom_site_label_1
    _geom_torsion_atom_site_label_2
    _geom_torsion_atom_site_label_3
    _geom_torsion_atom_site_label_4
    _geom_torsion_site_symmetry_1
    _geom_torsion_site_symmetry_2
    _geom_torsion_site_symmetry_3
    _geom_torsion_site_symmetry_4
    _geom_torsion
    _geom_torsion_publ_flag
    C13 Se1 N2 N3 . . . . -0.48(17) ?
    Se1 N2 N3 C4 . . . . 0.2(3) ?
    N2 N3 C4 C13 . . . . 0.4(3) ?
    N2 N3 C4 C5 . . . . 178.4(2) ?
    C13 C4 C5 C6 . . . . 119.0(3) ?
    N3 C4 C5 C6 . . . . -58.7(3) ?
    C4 C5 C6 C7 . . . . -49.4(3) ?
    C5 C6 C7 C8 . . . . -76.3(3) ?
    C5 C6 C7 C8A . . . . -64.3(4) ?
    C6 C7 C8 C9 . . . . 70.8(4) ?
    C7 C8 C9 C14 . . . . -172.2(3) ?
    C7 C8 C9 C10 . . . . 65.5(5) ?
    C6 C7 C8A C9A . . . . 154.6(8) ?
    C7 C8A C9A C14 . . . . 171.0(5) ?
    C7 C8A C9A C10 . . . . -72.8(11) ?
    C14 C9 C10 C11 . . . . 87.5(3) ?
    C8 C9 C10 C11 . . . . -150.4(3) ?
    C8A C9A C10 C11 . . . . -71.5(9) ?
    C14 C9A C10 C11 . . . . 44.9(10) ?
    C9 C10 C11 C12 . . . . 62.8(3) ?
    C9A C10 C11 C12 . . . . 73.3(6) ?
    C10 C11 C12 C13 . . . . 49.3(3) ?
    N3 C4 C13 C12 . . . . 175.9(2) ?
    C5 C4 C13 C12 . . . . -1.8(4) ?
    N3 C4 C13 Se1 . . . . -0.8(2) ?
    C5 C4 C13 Se1 . . . . -178.56(18) ?
    C11 C12 C13 C4 . . . . -107.2(3) ?
    C11 C12 C13 Se1 . . . . 69.1(2) ?
    N2 Se1 C13 C4 . . . . 0.68(16) ?
    N2 Se1 C13 C12 . . . . -176.28(19) ?
    C8 C9 C14 O15 . . . . -136.1(3) ?
    C10 C9 C14 O15 . . . . -11.2(5) ?
    C8 C9 C14 O16 . . . . 49.5(4) ?
    C10 C9 C14 O16 . . . . 174.5(2) ?
    C8A C9A C14 O15 . . . . 162.0(7) ?
    C10 C9A C14 O15 . . . . 41.2(9) ?
    C8A C9A C14 O16 . . . . -39.9(11) ?
    C10 C9A C14 O16 . . . . -160.7(5) ?
loop_
    _geom_hbond_atom_site_label_D
    _geom_hbond_atom_site_label_H
    _geom_hbond_atom_site_label_A
    _geom_hbond_site_symmetry_A
    _geom_hbond_distance_DH
    _geom_hbond_distance_HA
    _geom_hbond_distance_DA
    _geom_hbond_angle_DHA
    _geom_hbond_publ_flag
    O16 H16 O15 3_656 0.94(3) 1.69(3) 2.630(2) 174(3) yes
_shelx_space_group_comment
;
The symmetry employed for this shelxl refinement is uniquely defined
by the following loop, which should always be used as a source of
symmetry information in preference to the above space-group names.
They are only intended as comments.
;
_shelx_estimated_absorpt_T_min     0.302
_shelx_estimated_absorpt_T_max     0.432
_shelx_hkl_file
;
  -3  -8  -2  109.89    2.86   0
  -2  -9   1   36.01    2.00   0
  -1  -9   9   87.24    2.42   0
  -1  -2  -2    1.04    0.49   0
  -1   9   0   54.90    2.15   0
  -1  10   1    2.67    1.82   0
   0  -6   9  108.73    1.57   0
   0  -4   2 1270.82    4.27   0
   0   6   1   15.99    1.21   0
   1   0   6    0.17    0.53   0
   1   0   8    0.74    0.70   0
   1   1   9    6.87    1.10   0
   1   3   6  495.93    3.64   0
   1   3   8  449.31    3.88   0
  -2 -10   3   19.94    1.99   0
  -2  -8   0  159.53    2.95   0
  -2  -7  -1   32.00    1.66   0
  -1  -9   7  172.26    3.05   0
  -1  -9   8   61.29    2.22   0
  -1  -8   3  171.04    2.69   0
  -1  -4  -1    6.35    0.79   0
  -1   6  -2  183.56    2.26   0
   0  -6   6  525.08    3.32   0
   0  -6   8  201.32    2.12   0
   0   4   0  575.40    3.21   0
   0   8   2    1.19    1.39   0
   1   2   5 1646.81    5.51   0
   1   3   5   33.57    1.23   0
   1   4   6   70.06    1.81   0
   1   4   8   20.35    1.46   0
   1   4   9  165.72    2.95   0
  -3  -6  -3   55.02    2.04   0
  -1  -7   2    2.56    1.14   0
  -1  10   0   30.27    2.28   0
  -1  11   1  162.78    3.74   0
   0  -6   7  522.74    3.27   0
   0   7   1  402.72    3.91   0
   0   9   3    2.58    1.67   0
   1   0   9   47.97    1.19   0
   1   3  10   17.13    1.69   0
   1   4   5  750.17    4.69   0
   1   5   6  527.44    4.51   0
   1   5   7  179.57    2.91   0
   1   5   8  201.32    3.18   0
   1   5   9   81.10    2.58   0
  -3  -9   0    8.09    1.81   0
  -3  -7  -2  343.78    4.22   0
  -2 -10   4  131.10    3.11   0
  -2  -9   2  725.56    5.97   0
  -2  -5  -2    6.38    1.12   0
  -1  -8  11    1.64    1.63   0
  -1  -6   1 1349.02    6.13   0
  -1  -5   0 3057.87    8.57   0
   0  -5   4  318.20    2.39   0
   0   9   2  483.80    5.10   0
   1  -1   7   68.56    0.84   0
   1   0   5 2392.43    4.62   0
   1   1  10   98.58    1.84   0
   1   2   4  278.52    2.23   0
   1   3   4  180.32    2.10   0
   1   4  10   67.24    2.17   0
   1   6   6  290.58    3.74   0
   1   6   7    0.94    1.46   0
   1   6   8   20.31    1.85   0
  -4  -7  -3   72.46    2.62   0
  -2 -10   5  215.36    3.76   0
  -2  -8   1  131.91    2.69   0
  -2  -6  -1  440.93    4.01   0
  -1  -8   5    0.47    1.39   0
   0   6   0  188.74    2.46   0
   0   8   1  824.00    5.91   0
   1  -1   8  840.15    2.76   0
   1   0  10   -0.22    0.94   0
   1   4   4  767.31    4.56   0
   1   4  11  113.66    2.89   0
   1   5  10  136.78    3.02   0
   1   6   5  282.66    3.57   0
   1   6   9  100.23    2.82   0
   1   6  10   59.14    2.77   0
   1   7   8   56.81    2.73   0
  -2 -10   6   79.41    2.69   0
  -2 -10  10   32.51    2.63   0
  -2  -9   3   46.07    2.17   0
  -2  -7   0  933.27    6.02   0
  -1  -8  10  238.54    3.28   0
  -1  -7   3  275.26    3.12   0
  -1  -3  -1 1100.33    4.31   0
  -1  -1  -2 5831.62    7.42   0
   0  -4   3   43.07    0.95   0
   1   5  11    3.36    2.07   0
   1   7   5   10.78    1.84   0
   1   7   6   86.57    2.58   0
   1   7   9   55.91    2.62   0
  -3  -9   1   51.67    2.42   0
  -2 -10   7   19.86    2.10   0
  -2 -10   9   42.70    2.44   0
  -1  -8   8   67.34    2.13   0
   0  -5   5  161.79    1.79   0
   0  -5  10  201.12    1.83   0
   0   7   0    1.35    1.12   0
   0  10   2   25.10    2.20   0
   1  -1   9    6.06    0.67   0
   1   4   3   13.38    1.02   0
   1   4  12   29.82    2.18   0
   1   6   4   80.40    2.11   0
   1   6  11   55.89    2.71   0
   1   8   6  180.31    3.60   0
  -4  -6  -3  275.63    3.95   0
  -3  -8   0  382.81    4.62   0
  -3  -7  -1  157.59    3.02   0
  -3  -6  -2  204.37    3.16   0
  -2  -8   2  227.89    3.35   0
  -2  -4  -2 1029.75    5.23   0
  -1  -6   2  766.87    4.64   0
   0  -3   2  475.10    2.25   0
   1   2  12    1.59    1.54   0
   1   3   3  546.04    3.32   0
   1   5   3  259.10    2.93   0
   1   5  12   28.47    2.43   0
   1   8   5   12.92    1.88   0
  -2  -7   1  183.53    2.89   0
  -1  -7   4  380.19    3.57   0
  -1  -5   1  329.27    2.88   0
  -1  -4   0  501.29    3.23   0
   0  -5   6   41.51    1.06   0
   0   8   0   18.37    1.49   0
   1   0  11  200.90    2.19   0
   1   6   3   61.83    1.87   0
   1   8   4  381.59    4.59   0
  -3  -9   2   78.91    2.67   0
  -2  -9   5   77.97    2.49   0
  -2  -5  -1  586.16    4.26   0
   0  -5   7    3.68    0.78   0
   0  -5   9  290.28    2.26   0
   1  -1  10   95.75    1.21   0
   1   0   4    0.57    0.41   0
   1   1  12    8.57    1.35   0
   1   4  13   62.51    2.79   0
   1   7   3   65.58    2.09   0
   1   9   4   12.76    1.92   0
  -2  -9   6   32.03    1.97   0
  -2  -9  10   20.41    2.29   0
  -2  -8   3   44.11    1.92   0
  -1  -7   5  505.82    4.09   0
  -1  -7  11   96.70    2.32   0
  -1  -6   3  403.27    3.46   0
   0  -5   8   29.51    1.05   0
   0   3  -1  289.85    1.87   0
   1   4   2    3.55    0.85   0
   1   6   2  177.92    2.66   0
   1   8   3   10.67    1.69   0
  -3  -9   3  298.16    4.42   0
  -3  -5  -2  451.55    4.19   0
  -2  -9   7    5.68    1.71   0
  -2  -9   8  404.59    4.97   0
  -2  -9   9   38.91    2.49   0
  -1  -7   6   71.25    1.97   0
   0  -4   4  756.19    3.21   0
   0   7  -1  413.22    3.73   0
   0  10   0  206.85    3.66   0
   1   3   2 1223.33    4.71   0
   1   7   2  210.89    3.10   0
   1   9   3  116.89    3.06   0
  -4  -7  -1   49.34    2.39   0
  -4  -6  -2  131.02    2.99   0
  -3  -6  -1  550.42    4.83   0
  -1  -7   7  436.86    3.95   0
  -1  -7  10   65.75    2.01   0
   0   8  -1  832.41    5.63   0
   1   0  12   -0.02    1.04   0
   1   8   2   18.24    1.68   0
  -3  -9   4    0.75    1.85   0
  -3  -8   2  269.50    3.98   0
  -3  -3  -3    9.91    1.32   0
  -1  -7   8   34.85    1.71   0
  -1  -7   9   39.43    1.81   0
  -1  -5   2   -0.44    0.80   0
   0   9  -1   73.27    2.28   0
   0  11   0    2.61    2.00   0
   1   9   2  117.72    2.94   0
  -2  -8   5  367.87    4.21   0
  -1  -6   4  390.13    3.37   0
  -1  -4   1 1976.02    6.20   0
  -1  -3   0  710.61    3.40   0
   1  -1  11    5.00    0.72   0
   1   5   1  288.65    2.89   0
   1   6   1    3.27    1.11   0
   1   7   1  827.81    5.61   0
  -3  -7   1   23.34    1.78   0
  -3  -4  -2   28.23    1.58   0
  -2  -8   6    9.51    1.78   0
  -2  -7   3  109.51    2.38   0
  -1  -6  12    8.27    1.55   0
   0  -4   5  221.89    1.84   0
   0  -3   3 1709.13    4.14   0
   0   2  -1    4.54    0.29   0
   1   8   1  132.65    2.72   0
   2   6   7    3.37    1.82   0
   2   6   8   28.45    2.20   0
   2   7   7  157.63    3.50   0
   2   7   8   46.41    2.64   0
  -4  -7   0  625.35    6.00   0
  -4  -6  -1  139.79    3.06   0
  -4  -5  -2  411.78    4.47   0
  -3  -9   6   29.23    2.38   0
  -3  -8   3   40.20    2.08   0
  -3  -6   0  686.37    5.38   0
  -3  -5  -1  237.16    3.13   0
  -2  -8   7   49.93    2.36   0
  -2  -8  10  135.85    3.22   0
  -2  -8  11  104.56    3.05   0
   0  -4  11   38.55    1.04   0
   2   4   8  233.53    3.23   0
   2   5   6  273.50    3.50   0
   2   5   7  123.88    2.56   0
   2   5   8  130.02    2.73   0
   2   5   9   56.81    2.36   0
   2   6   9   85.49    2.69   0
   2   6  10   16.77    2.32   0
   2   7   6  158.11    3.23   0
   2   8   6    2.85    1.80   0
  -2  -8   8    8.64    1.64   0
  -2  -8   9  141.94    3.25   0
  -2  -7   4  317.38    3.77   0
  -2  -6   2  328.32    3.45   0
  -1  -5   3  252.42    2.58   0
   0   6  -2  352.31    3.02   0
   0   7  -2  160.22    2.40   0
   1   3   1 1101.03    4.30   0
   1  10   1   22.27    2.11   0
   2   4   6    9.34    1.43   0
   2   4   7  126.94    2.35   0
   2   4   9   22.72    1.77   0
   2   5  10   27.69    2.02   0
   2   6   5    3.50    1.40   0
   2   7   5   90.43    2.58   0
   2   8   5   27.08    2.13   0
  -3  -8   4   15.94    1.95   0
  -3  -7   2   61.95    2.23   0
  -2  -2  -2 1239.92    4.75   0
  -1  -6   6    8.33    1.26   0
  -1  -6  11   57.23    1.99   0
   1   6   0  584.44    4.26   0
   1   7   0   64.34    1.89   0
   1   8   0  274.21    3.55   0
   2   3   7  336.87    3.31   0
   2   4  10  181.72    3.20   0
   2   5   5  122.04    2.39   0
   2   5  11   54.55    2.64   0
   2   6  11    3.03    1.94   0
   2   7   4  108.83    2.62   0
   2   8   4  117.14    2.91   0
  -5  -6  -1  123.95    3.36   0
   0  -4   6  285.71    2.04   0
   1   5   0 3137.32    8.79   0
   1   9   0   54.93    2.24   0
   1  10   0   28.25    2.31   0
   2   4  11   52.51    2.30   0
   2   5   4  295.50    3.33   0
   2   6   4  313.94    3.70   0
   2   9   4  404.69    5.18   0
  -4  -4  -2  275.05    3.56   0
  -3  -8   5  257.05    4.04   0
  -3  -6   1  235.75    3.34   0
  -2  -7   5   21.01    1.57   0
  -2  -4   0  268.28    2.73   0
  -1  -6   7   68.75    1.69   0
  -1  -6   8  269.17    3.03   0
  -1  -6  10  153.81    2.54   0
   0  -4  10    3.36    0.83   0
   0  -2   2 1839.15    3.50   0
   0   4  -2 1307.43    4.37   0
   2   5  12   27.40    2.38   0
   2   7   3   30.62    1.77   0
   2   9   3    1.89    1.71   0
  -4  -5  -1  161.41    3.03   0
  -3  -7   3  766.31    6.07   0
  -3  -5   0   53.62    1.82   0
  -3  -3  -2 1020.97    5.40   0
  -2  -7   6  130.60    2.74   0
  -2  -7  12   10.67    2.15   0
  -2  -6   3  784.75    5.21   0
  -2   0  -3    0.48    0.50   0
  -1  -5   4  655.06    3.99   0
  -1  -4   2  290.26    2.43   0
   0  -4   7  189.86    1.76   0
   1   0   3 9629.44    7.43   0
   1   4   0  504.66    3.23   0
   2   3   5  586.56    3.89   0
   2   4   4  125.69    2.13   0
   2   6   3 1135.19    6.55   0
  -4  -7   2   79.03    2.72   0
  -3  -8   6  407.39    5.00   0
  -3  -4  -1 1750.19    7.49   0
  -2  -7   7  487.39    4.74   0
  -2  -7  11    0.91    1.89   0
   0  -4   8  391.87    2.46   0
   0  -4   9   83.62    1.33   0
   1   2   1 1747.91    4.63   0
   1   9  -1  251.58    3.73   0
   2   8   2  235.42    3.59   0
  -5  -6   0  262.74    4.40   0
  -5  -5  -1    4.51    1.88   0
  -3  -8   7   95.32    2.94   0
  -2  -7   8  403.52    4.49   0
  -2  -7  10   29.16    2.24   0
  -1  -1  -1  650.63    2.40   0
   1   7  -1   91.99    2.06   0
   1  10  -1    4.38    1.75   0
   2   2  10  172.11    2.45   0
   2   3  12    2.88    1.72   0
   2   6   2  481.54    4.25   0
   2   7   2  152.26    2.80   0
  -4  -6   1  240.95    3.80   0
  -3  -8   9   42.30    2.63   0
  -3  -7   4  341.71    4.26   0
  -3  -6   2  479.84    4.59   0
  -2  -6   4  273.61    3.24   0
  -2  -5   2  734.06    4.70   0
  -1  -5   5  986.71    4.91   0
  -1  -2   0  319.24    2.00   0
   1   6  -1 1308.11    6.10   0
   2   4   3  175.11    2.34   0
  -4  -7   3  117.75    3.12   0
  -4  -5   0  316.32    4.02   0
  -1  -5  12   45.46    1.79   0
   0  -1   1  986.59    1.83   0
   0   3  -2  470.55    2.21   0
   0   6  -3    7.19    0.89   0
   1   3   0  700.53    3.32   0
   2   5   2    5.03    1.11   0
   2   8   1  762.97    5.98   0
   2   9   1   37.96    2.15   0
  -4  -4  -1    3.02    1.40   0
  -2  -6   5  587.33    4.66   0
  -2  -4   1    3.63    0.92   0
   1   5  -1  321.92    2.84   0
   2   1   8   44.92    1.24   0
   2   7   1   30.73    1.69   0
   3   7   7    7.21    2.13   0
  -5  -5   0  343.00    4.70   0
  -4  -7   4   39.52    2.42   0
  -4  -6   2  240.48    3.84   0
  -3  -6   3  179.80    3.04   0
  -3  -4   0 1234.61    6.35   0
  -3  -2  -2  144.40    2.05   0
  -2  -1  -2  529.46    2.79   0
  -1  -5   6  379.59    3.19   0
   1   8  -2 1345.96    7.08   0
   1   9  -2   51.46    2.05   0
   2   1   7  222.11    2.08   0
   2   1   9    1.73    0.92   0
   2   2  12   28.78    1.59   0
   2   3   3  157.96    2.01   0
   2   4   2  997.42    5.07   0
   2   6   1  432.35    3.96   0
   3   6   7   93.35    2.80   0
   3   6   8   76.22    2.73   0
   3   7   6   13.65    1.96   0
   3   8   5   69.71    2.67   0
  -3  -3  -1  101.93    1.95   0
  -2  -6   6  810.89    5.53   0
  -2  -6  12   54.48    2.54   0
  -2  -5   3  241.23    2.84   0
  -2  -2  -1  172.28    1.85   0
  -1  -5  11    3.74    1.25   0
   0   5  -3 2148.04    6.13   0
   2   1  10   21.29    1.17   0
   2   2   4  357.96    2.67   0
   2   8   0  160.63    2.98   0
   2   9   0  534.85    5.32   0
   3   6   6  318.54    4.08   0
   3   6   9   52.93    2.47   0
   3   8   4  143.29    3.38   0
  -4  -7   5   53.92    2.68   0
  -4  -5   1  817.18    6.28   0
  -3  -7   8   27.86    2.39   0
  -3  -7  11  214.89    4.47   0
  -1  -5   7  464.64    3.52   0
  -1  -5  10   91.97    2.13   0
   1   4  -1 1994.05    6.12   0
   2   1   6  436.48    2.69   0
   2   5   1  572.70    4.16   0
   2   7   0  936.50    6.00   0
   3   5   7   37.17    2.04   0
   3   5   8  112.64    2.62   0
   3   7   4  250.69    3.77   0
  -4  -6   3  547.13    5.62   0
  -3  -7   9  114.20    3.19   0
  -3  -7  10   67.37    2.92   0
  -3  -5   2    3.65    1.26   0
  -2  -6   7  290.95    3.53   0
  -2  -6   8    0.22    1.55   0
  -2  -6  10   25.83    2.02   0
  -2  -6  11  149.03    3.18   0
   0  -3  12   43.96    1.20   0
   1   6  -2  769.42    4.59   0
   3   5   6   33.96    1.73   0
   3   5  10   43.96    2.42   0
   3   8   3   -0.15    1.70   0
  -5  -5   1  130.67    3.31   0
  -4  -7   6  373.59    5.32   0
  -4  -4   0   14.18    1.54   0
  -4  -3  -1 1288.12    6.92   0
  -2  -6   9    1.38    1.45   0
  -2  -5   4  146.57    2.34   0
  -2  -4   2  668.45    4.20   0
  -1  -4   4  227.02    2.20   0
  -1  -3   2  165.46    1.67   0
   0  -3   5  362.95    1.99   0
   2   1  11   88.07    1.66   0
   2   3   2   16.92    0.94   0
   2   6   0  413.23    3.79   0
   2   9  -1   35.36    2.05   0
   2  10  -1  126.31    3.13   0
   3   4   8  120.85    2.57   0
   3   5   5  332.93    3.73   0
   3   5  11   22.75    2.19   0
   3   6   4   11.69    1.54   0
   3   7   3  829.36    6.27   0
  -5  -4   0  197.84    3.64   0
  -3  -6   5  343.63    4.17   0
  -3  -4   1 1340.88    6.69   0
   2   2   3  256.26    2.21   0
   2   4   1  378.73    3.13   0
   2   8  -1  130.83    2.68   0
   3   4   6   51.60    1.91   0
   3   4   7  182.86    2.80   0
   3   4   9    6.35    1.66   0
   3   6   3   54.32    2.10   0
   3   8   2  107.62    2.78   0
  -5  -3  -1   30.51    1.96   0
  -4  -6   4  145.57    3.29   0
  -3  -5   3  351.35    3.86   0
   0   4  -3   41.78    0.91   0
   1   2   0  312.96    1.92   0
   1   5  -2    0.81    0.79   0
   1   8  -3  169.96    2.72   0
   2   5   0  366.74    3.31   0
   2   7  -1  179.38    2.78   0
   3   5   4  292.83    3.45   0
   3   7   2  338.05    4.08   0
  -5  -5   2  255.01    4.37   0
  -3  -6   6  287.43    3.98   0
  -3  -6  12    8.09    2.53   0
  -2  -5   5   50.50    1.69   0
  -2  -5  13   42.33    2.51   0
   1   7  -3  274.09    3.04   0
   3   4   5  152.05    2.45   0
   3   9   1   45.48    2.40   0
  -4  -6   5  192.20    3.79   0
  -4  -4   1    3.59    1.40   0
  -3  -6  11    5.23    2.43   0
  -3  -2  -1  755.26    4.39   0
  -3  -1  -2  821.26    4.21   0
  -2  -3   1 1098.02    4.92   0
  -2   1  -3  556.12    2.13   0
  -1  -4   5  148.23    1.88   0
   0  -3   6  159.62    1.44   0
   0  -3  11  190.01    1.96   0
   0  -2   3   19.90    0.48   0
   1   3  -1 2649.89    6.21   0
   2   6  -1    9.76    1.18   0
   2   9  -2  716.88    5.85   0
   2  10  -2  173.00    3.35   0
   3   3   7   65.99    1.87   0
   3   5   3  300.36    3.42   0
   3   6   2  203.74    3.04   0
   3   8   1  126.84    2.87   0
  -5  -4   1   95.54    2.85   0
  -4  -5   3   88.52    2.63   0
  -3  -6   8  413.03    4.96   0
  -3  -6   9  214.61    3.90   0
  -3  -6  10   26.09    2.31   0
  -3  -5   4 1349.40    7.43   0
  -2  -5  12    5.39    1.91   0
  -2  -4   3  255.72    2.74   0
  -1  -4  12   54.85    1.94   0
   2   8  -2  220.76    3.22   0
   3   3   6   37.44    1.59   0
   3   4   4   91.64    1.99   0
   3   7   1  153.83    2.90   0
   3   9   0    9.17    1.84   0
  -6  -3   0   41.14    2.49   0
  -5  -5   3  127.55    3.45   0
  -5  -3   0   99.23    2.77   0
  -4  -3   0   18.49    1.49   0
  -3  -4   2  581.16    4.56   0
  -2  -5   7  549.08    4.61   0
  -2  -2   0   72.20    1.30   0
  -1  -4   6   65.64    1.53   0
   1   6  -3  377.12    3.20   0
   2   0   8 1529.33    4.11   0
   2   3   1  684.31    3.74   0
   2   4   0  256.08    2.56   0
   3   8   0  386.47    4.46   0
  -4  -6   7   47.11    2.63   0
  -4  -5   4   31.76    2.23   0
  -4  -2  -1  102.09    2.19   0
  -3  -5   5  566.99    5.14   0
  -2  -5   8  205.11    3.19   0
  -2  -5  10  154.55    3.15   0
  -1  -3   3    2.75    0.55   0
   0  -3   7   13.83    0.76   0
   0  -3  10   28.77    1.08   0
   1   4  -2  290.17    2.34   0
   2   0   7   -0.01    0.58   0
   2   0   9    0.48    0.65   0
   2   5  -1 1418.71    6.18   0
   2   7  -2  941.57    5.79   0
   3   3   5   54.29    1.53   0
   3   3  11   51.79    2.05   0
   3   4   3  124.45    2.19   0
   3   6   1  560.62    4.68   0
   4   7   5   73.20    2.68   0
  -5  -5   4   19.21    2.35   0
  -5  -4   2    0.47    1.91   0
  -4  -4   2  695.29    5.73   0
  -2  -1  -1   44.15    0.94   0
  -2   0  -2  353.49    2.05   0
  -1  -4   7  436.51    3.32   0
   2   9  -3   45.85    2.20   0
   2  10  -3   22.65    1.96   0
   3   7   0    0.13    1.38   0
   3   9  -1   51.35    2.31   0
   4   6   6  143.06    3.21   0
   4   6   7   49.62    2.34   0
   4   6   8   15.36    1.97   0
   4   6   9   16.47    2.22   0
  -3  -5   6   64.19    2.41   0
  -3  -4   3 1147.65    6.49   0
  -3  -3   1  293.62    3.12   0
  -2  -4   4  811.41    4.81   0
  -1  -4   8  493.19    3.66   0
  -1  -4  10  185.95    2.61   0
   0  -3   8  106.44    1.37   0
   0  -3   9  217.54    1.93   0
   2   0  10  637.54    2.59   0
   3   3   4  644.21    4.18   0
   4   6   5  224.62    3.57   0
  -4  -5   5  107.92    3.00   0
  -3  -5  12   35.54    2.98   0
  -2  -3   2  395.84    3.08   0
   1   5  -3  247.59    2.39   0
   2   0   6  332.96    1.87   0
   2   8  -3   45.05    1.88   0
   3   4   2   30.42    1.34   0
   3   5   1  227.13    2.90   0
   3   6   0  663.55    4.99   0
   3   8  -1   25.82    1.90   0
   4   5   7   57.38    2.39   0
   4   5   8   63.70    2.51   0
   4   6   4  252.97    3.67   0
   4   7   3   76.82    2.53   0
  -4  -4   3  273.38    3.87   0
  -3  -5   7   42.32    2.11   0
  -3  -5   8   17.03    2.13   0
  -3  -2   0  406.91    3.35   0
   3   7  -1   21.94    1.57   0
   4   5   6   29.05    1.82   0
   4   5   9   78.10    2.65   0
  -5  -2   0   42.26    2.11   0
  -4  -2   0   51.77    1.79   0
  -3  -5   9  111.12    3.03   0
  -3  -5  10  210.91    3.98   0
  -3  -4   4    0.51    1.17   0
  -2  -4   5  903.73    5.24   0
  -1  -3   4  452.27    2.82   0
   3   2  10    3.14    1.17   0
   3   3   3    8.60    1.05   0
   3   9  -2   78.15    2.52   0
   4   5   5   88.74    2.33   0
   4   5  10    5.62    1.93   0
   4   6   3  275.94    3.76   0
   4   7   2  252.36    3.79   0
  -4  -5   8  197.49    4.16   0
  -2  -4  12  165.39    3.43   0
   0   3  -3 1625.25    3.83   0
   2   2   1  162.64    1.70   0
   3   2   5  255.16    2.49   0
   3   5   0   52.53    1.66   0
   3   8  -2  269.29    3.71   0
   4   5   4    3.90    1.37   0
  -6  -2   1   29.29    2.46   0
  -5  -4   4   59.19    2.78   0
  -5  -3   2  620.57    6.10   0
  -4  -4   4  239.43    3.80   0
  -4  -1  -1 1538.29    6.97   0
  -3   0  -2   -0.48    0.68   0
  -2  -4   6 1211.97    6.27   0
  -2  -2   1  118.21    1.63   0
  -1  -2   2  112.10    1.29   0
  -1   0  -1    3.51    0.26   0
   1   2  -1  947.10    3.23   0
   1   3  -2  161.10    1.57   0
   1   6  -4  388.83    3.18   0
   2   0   5    0.40    0.48   0
   3   2  11   90.31    1.95   0
   3   6  -1  226.83    3.04   0
   4   4   7   14.69    1.49   0
   4   4   8   -0.46    1.58   0
   4   4   9   29.44    1.91   0
   4   6   2  126.81    2.72   0
   4   7   1   51.01    2.18   0
  -3  -4   5  314.91    3.81   0
  -3  -4  13   66.03    3.41   0
  -2  -4   7  173.29    2.77   0
  -2  -3   3 1065.76    5.11   0
   2   6  -3  759.02    4.78   0
   2   8  -4    3.71    1.34   0
   3   3   2  989.07    4.97   0
   3   7  -2   62.70    2.02   0
   3   9  -3  285.69    4.08   0
   4   5   3  171.80    2.86   0
  -4  -4   5   56.33    2.36   0
  -2  -4   8    0.67    1.22   0
  -2  -4   9    8.27    1.70   0
  -2  -4  10   86.85    2.41   0
  -1  -3  12  181.64    2.93   0
   0  -2   4   11.62    0.44   0
   1   1   0 1744.83    3.71   0
   1   4  -3  823.43    3.78   0
   4   6   1  134.42    2.73   0
   4   7   0  604.98    5.38   0
  -5  -3   3  111.41    3.13   0
  -3  -4   6    5.38    1.52   0
  -3  -4  12    7.44    2.23   0
  -3  -3   3   26.29    1.48   0
  -3  -2   1 1434.79    6.36   0
   0   4  -4  724.33    2.96   0
   3   5  -1   17.46    1.24   0
   3   8  -3   39.17    1.94   0
   4   4   4  543.29    4.46   0
   4   5   2  396.42    4.04   0
  -5  -1   0  163.72    3.06   0
  -4  -4   6   12.36    1.99   0
  -4  -3   3   10.39    1.59   0
  -3  -4   7  143.80    2.98   0
  -3  -4  11   24.15    2.39   0
  -1  -3  11   13.13    1.52   0
   0  -2  12  112.15    1.88   0
   2   3  -1 1070.78    4.52   0
   2   4  -2  658.30    3.87   0
   2   7  -4  314.22    3.39   0
   3   2   3   89.94    1.66   0
   3   6  -2  460.93    4.11   0
  -6  -1   1   36.13    2.63   0
  -4  -4   7    4.30    2.03   0
  -3  -4   9  126.23    3.09   0
  -3  -4  10   49.74    2.52   0
  -2  -1   0    4.49    0.56   0
  -1   1  -2 5987.49    3.98   0
   1   5  -4  628.47    3.62   0
   2   5  -3  237.37    2.59   0
   3   1   8  169.01    1.96   0
   3   3   1   95.60    1.73   0
   4   3   6   13.80    1.49   0
   4   3   7  232.80    3.04   0
   4   4   3  324.50    3.48   0
   4   5   1  148.50    2.60   0
   4   6   0   16.46    1.58   0
   4   7  -1   75.51    2.34   0
  -5  -2   2   -0.05    1.74   0
  -4  -4   9   49.78    2.90   0
  -4  -1   0    2.05    1.15   0
  -3  -1   0   59.55    1.56   0
  -1  -3   7    9.35    1.04   0
  -1  -3  10  102.24    2.14   0
   2   0   4    7.81    0.49   0
   2   2   0   76.23    1.23   0
   3   1   9   10.34    0.94   0
   3   7  -3  728.71    5.38   0
   3   9  -4   -0.50    1.60   0
   4   3   5   44.07    1.70   0
  -5  -3   5    7.37    2.14   0
  -2  -3   5  149.97    2.35   0
  -2  -3  12    4.14    1.92   0
  -2  -2   2  211.18    2.19   0
  -1  -3   8  264.50    2.77   0
  -1  -3   9   20.27    1.38   0
   2   6  -4  267.20    2.92   0
   4   3  10   -1.63    1.44   0
   4   4   2  274.26    3.21   0
   5   5   6   87.80    2.75   0
   5   5   7   34.58    2.37   0
  -4   0  -1    1.16    1.10   0
  -1  -2   3 1053.99    3.87   0
   0  -2  11   31.93    1.31   0
   3   1  10  271.92    2.31   0
   3   2   2  140.66    1.86   0
   3   4  -1 1320.65    6.02   0
   3   8  -4   17.45    1.69   0
   4   3   4   19.28    1.28   0
   4   5   0  304.28    3.50   0
   4   6  -1  239.41    3.35   0
   5   5   5  206.62    3.44   0
   5   5   8    1.94    1.69   0
   5   5   9    3.80    1.96   0
  -6  -1   2   67.30    2.92   0
  -5  -2   3  594.61    6.04   0
  -3  -3   5  269.49    3.52   0
  -3   0  -1  177.35    2.08   0
  -2  -3   6  280.41    3.25   0
  -2  -3  11   19.93    2.16   0
  -2   0  -1   -0.23    0.41   0
   3   3   0   35.46    1.24   0
   3   6  -3  185.07    2.75   0
   4   4   1    1.42    1.30   0
   4   7  -2   82.68    2.42   0
   5   6   2  365.76    4.44   0
  -5   0   0    1.24    1.49   0
  -3  -3   6  321.47    4.05   0
  -3  -3  12  127.39    3.63   0
  -1  -2  13    0.66    1.57   0
  -1  -1   1    8.99    0.43   0
   2   1   1   44.19    0.86   0
   3   7  -4  356.38    3.85   0
   5   5   3  105.25    2.59   0
  -5  -2   4   63.82    2.67   0
  -4  -3   7  358.90    4.98   0
  -4  -1   1  503.30    4.41   0
  -3  -3  11   95.21    3.15   0
  -2  -3   9  496.78    4.73   0
   0  -2  10   -0.09    0.98   0
   1   3  -3    2.00    0.52   0
   2   3  -2  401.19    2.83   0
   2   4  -3  249.17    2.45   0
   5   4   6   47.33    2.25   0
   5   4   7  179.98    3.29   0
  -5  -1   2  650.14    5.95   0
  -4  -3   8  105.15    3.24   0
  -4  -3   9   42.81    2.68   0
  -3  -3   7   14.48    1.71   0
  -3  -3   9  198.43    3.77   0
  -3  -3  10  222.98    4.00   0
  -3  -2   3   42.19    1.61   0
   0  -1   2  857.68    1.86   0
   1  -1  11    3.76    0.71   0
   1   4  -4  223.80    2.02   0
   2   5  -4  144.03    2.09   0
   4   2   5   24.14    1.35   0
   4   2   6  176.40    2.36   0
   4   2   8    2.12    1.17   0
   4   3   2  492.26    3.91   0
   4   6  -2  244.71    3.34   0
   4   7  -3  120.24    2.70   0
   5   4   5    6.08    1.53   0
   5   4   8   27.41    1.97   0
   5   5   2   20.56    1.75   0
  -3  -1   1   59.93    1.55   0
  -2  -2  13   15.08    2.25   0
  -2  -1   1 2445.98    6.58   0
  -2   1  -2  534.71    2.30   0
  -1  -2   4  163.54    1.76   0
  -1  -2  12    7.28    1.59   0
   0  -2   9   17.41    1.06   0
   2   2  -1  115.82    1.47   0
   3   4  -2  596.84    4.10   0
   3   5  -3  354.33    3.41   0
   4   2   9   20.95    1.40   0
   4   4   0   15.26    1.27   0
   5   4   4   88.46    2.30   0
   5   4   9   90.18    2.65   0
   5   6   0  262.49    3.80   0
  -6   0   2 1248.56    8.89   0
  -5   0   1   10.58    1.93   0
  -4   0   0  654.43    4.69   0
   0  -1  13   23.61    1.59   0
   2   6  -5  577.87    4.14   0
   3   3  -1  292.57    2.77   0
   3   6  -4    0.78    1.20   0
   4   2   4  994.62    5.14   0
   5   4   3  133.31    2.63   0
  -4  -1   2    1.95    1.31   0
  -3  -2   4   15.67    1.40   0
  -2  -2   4 2894.69    8.68   0
  -1  -2  11  115.49    2.52   0
   0  -2   7  155.16    1.55   0
   0  -2   8  312.18    2.32   0
   3   7  -5  264.70    3.38   0
   4   2  10   55.12    1.71   0
   4   5  -2   40.93    1.71   0
  -4   1  -1 1564.16    6.67   0
  -3  -2  12    9.77    2.73   0
  -2  -2  12  168.39    3.55   0
   4   2   3  206.70    2.49   0
   4   4  -1    1.41    1.12   0
   4   7  -4   38.64    1.98   0
   5   3   7    1.43    1.48   0
   5   5   0  330.31    3.99   0
  -5  -1   4   94.74    2.93   0
  -4  -2   6   36.28    2.21   0
  -3   0   0    1.50    0.82   0
  -1  -2  10   41.60    1.85   0
   3   1   2  784.43    3.76   0
   5   3   5   63.72    1.99   0
  -5   0   2    1.05    1.59   0
  -4  -2   9    9.08    2.13   0
  -4  -1   3    5.15    1.42   0
  -3  -2  11   59.86    2.76   0
  -2  -2  11   55.36    2.27   0
  -2  -1  14   -0.97    2.43   0
   0   3  -4   69.15    0.87   0
   2   1   0    3.88    0.50   0
   2   4  -4  807.35    4.28   0
   3   4  -3 1179.97    5.72   0
   3   5  -4 1382.42    6.52   0
   4   3   0   16.92    1.24   0
   5   3   4  289.80    3.41   0
   5   5  -1  125.49    2.79   0
   5   6  -2    4.17    1.60   0
  -6   1   2   71.00    2.87   0
  -3  -2   9  164.76    3.47   0
  -3  -2  10   19.19    2.04   0
  -1  -2   6  205.86    2.26   0
  -1  -2   9  520.10    4.08   0
   0  -1  12    3.66    1.34   0
   2   3  -3 1058.04    4.56   0
   2   5  -5   48.68    1.45   0
   3   0   7  183.30    1.63   0
   3   3  -2 2024.54    7.02   0
   3   6  -5  345.26    3.59   0
   4   5  -3   86.49    2.14   0
   4   6  -4  147.30    2.75   0
   5   3   3   27.81    1.55   0
  -5  -1   6  359.25    5.23   0
  -2  -2   7  193.17    2.89   0
  -2  -2   9    1.41    1.55   0
  -2  -1   2  116.93    1.66   0
  -2   0   0 1249.77    4.30   0
  -1  -2   7  392.11    3.19   0
  -1  -2   8  101.45    1.94   0
  -1  -1  13   16.15    1.90   0
   0   2  -3   19.09    0.42   0
   1  -1  10  101.51    1.30   0
   3   0   6   -0.10    0.63   0
   4   4  -2  687.52    4.80   0
   4   7  -5   55.64    2.14   0
   5   4   0  185.46    2.98   0
  -6   1   3  843.00    7.46   0
  -5   0   3  289.92    4.21   0
  -5   1   1    1.02    1.55   0
  -3   1  -1   62.87    1.31   0
  -2  -2   8   44.19    1.75   0
  -2  -1  13   45.77    2.74   0
   2   2  -2  218.37    1.99   0
   3   0   5  548.19    2.80   0
   3   0   8   -0.16    0.65   0
   3   1   1   61.59    1.25   0
   3   2  -1 1452.63    5.61   0
   4   1   7  217.37    2.35   0
   5   5  -2  252.29    3.49   0
   6   4   4   65.47    2.52   0
   6   4   5   13.23    1.78   0
   6   4   7   41.22    2.39   0
  -4   1   0    1.49    1.11   0
   1   3  -4  465.30    2.66   0
   1   4  -5  151.01    1.79   0
   4   1   4    1.37    1.00   0
   4   1   8    4.97    1.03   0
   5   3   1   28.26    1.54   0
   5   4  -1   85.97    2.33   0
   6   4   3   12.22    1.71   0
  -5   0   4   -0.51    1.78   0
  -4  -1   6    7.70    1.79   0
  -3  -1  12  102.70    3.31   0
  -1  -1  12  252.03    3.59   0
  -1   0   0   -0.06    0.28   0
   3   4  -4    0.53    0.98   0
   3   5  -5  571.39    4.29   0
   4   4  -3  281.16    3.22   0
   4   5  -4   31.68    1.64   0
   4   6  -5  195.41    3.09   0
   5   2   4   11.45    1.42   0
   5   2   5    1.56    1.30   0
   5   2   6   73.69    2.02   0
   6   4   2   16.05    1.81   0
  -6   2   2  421.59    5.23   0
  -5   1   2  672.23    5.75   0
  -4  -1   7  314.99    4.52   0
  -3  -1  11   31.40    2.56   0
   0  -1  11  205.55    2.59   0
   1   2  -3 1099.08    3.67   0
   3   3  -3   26.55    1.22   0
   4   1   3   32.52    1.20   0
   4   1   9   68.94    1.50   0
   4   2   0   46.00    1.45   0
   4   7  -6  381.15    4.29   0
   5   5  -3  125.93    2.67   0
  -5   0   6    0.57    1.99   0
  -4   0   3   -1.46    1.30   0
  -2   0  14   48.79    3.07   0
   2   1  -1 2521.92    6.05   0
   2   4  -5  926.05    4.70   0
   3   0   9    2.26    0.56   0
   4   3  -2  244.93    2.89   0
   5   3   0   93.69    2.16   0
   5   4  -2   -0.00    1.33   0
  -6   2   3    0.21    2.05   0
  -4   1   1  499.96    4.23   0
  -3  -1  10  308.71    4.49   0
  -2  -1  11   17.86    1.82   0
  -1  -1  11    2.41    1.57   0
   1  -1   9    5.95    0.70   0
   5   2   2    7.65    1.20   0
   6   3   4   23.67    1.82   0
   6   3   5    7.93    1.65   0
   6   3   6    0.17    1.51   0
   6   3   7   18.20    1.88   0
  -5   2   1    9.35    1.62   0
  -3  -1   6  385.11    4.18   0
  -3  -1   7   21.66    1.77   0
  -3  -1   8   65.49    2.32   0
  -3  -1   9    0.66    1.67   0
  -3   0   2    1.40    0.99   0
  -2  -1   4   23.44    1.16   0
   0   0  13   -1.03    1.50   0
   2   0   1    0.61    0.39   0
   4   2  -1    9.32    1.09   0
   4   5  -5  110.53    2.39   0
   5   3  -1  261.77    3.28   0
  -5   1   4   95.39    2.87   0
  -3   1   0   58.94    1.38   0
  -2   0   1    0.66    0.55   0
  -2   0  13    0.54    2.29   0
  -2   1  -1   44.24    0.83   0
   0  -1   3 1969.32    3.53   0
   0  -1  10    7.81    1.05   0
   4   6  -6    1.47    1.45   0
   5   4  -3  127.71    2.60   0
   5   5  -4   20.60    1.82   0
   6   3   2    7.51    1.52   0
  -3   0  12    4.81    2.32   0
  -2  -1   5   17.78    1.18   0
  -2  -1   9  786.15    5.71   0
  -1  -1  10   11.55    1.31   0
  -1   0  13   -0.64    1.84   0
   1   0  12   -1.46    1.02   0
   3   0   2   -1.30    0.75   0
   3   3  -4 1112.34    5.43   0
   3   4  -5  314.74    3.16   0
   3   5  -6   62.76    1.81   0
   4   3  -3    8.86    1.20   0
   6   3   1  168.98    3.04   0
  -5   1   5   14.42    2.05   0
  -4   0   7    4.68    1.86   0
  -4   0   8  758.51    6.92   0
  -4   1   2    2.20    1.25   0
  -4   2   0   48.54    1.65   0
  -3   0   3    3.39    1.07   0
  -2  -1   6  274.32    3.07   0
  -2  -1   7  230.88    3.09   0
  -2  -1   8   54.02    1.85   0
   1   1  -2 1021.61    3.21   0
   3   1  -1   61.35    1.35   0
   5   1   5   45.04    1.63   0
   5   2   0   46.53    1.69   0
   5   3  -2  605.69    4.83   0
  -6   3   3  302.50    4.71   0
  -5   1   6  361.79    5.01   0
  -2   0  12   79.74    2.93   0
  -1  -1   4  351.92    2.48   0
  -1  -1   9    7.50    1.10   0
   0  -1   9  494.04    3.33   0
   1  -1   8  890.07    3.01   0
   3   2  -3   42.97    1.33   0
   4   1   0   -0.77    1.08   0
   4   2  -2  456.17    3.72   0
   5   1   4  348.72    3.36   0
   6   2   4   45.80    2.14   0
   6   2   5   12.82    1.82   0
   6   3   0   38.70    1.95   0
  -3   0  10    0.63    1.89   0
  -1  -1   8  150.02    2.30   0
  -1   0  12   -2.97    1.65   0
   0   0  12  117.59    2.42   0
   0   1  -2  869.57    1.81   0
   2  -1   5 2317.80    3.26   0
   2   1  -2  124.21    1.52   0
   4   0   6   87.07    1.57   0
   4   4  -5   58.60    1.92   0
   4   5  -6  264.10    3.42   0
   5   1   7   -0.01    1.18   0
   5   2  -1    8.76    1.43   0
   5   4  -4   58.78    2.04   0
   6   2   3    5.29    1.45   0
   6   2   6  139.33    2.70   0
   6   3  -1    8.77    1.79   0
  -5   3   1  285.34    3.73   0
  -3   0   4    1.51    1.16   0
  -3   0   9    3.08    1.95   0
  -3   1   1   58.68    1.48   0
  -3   2  -1  771.53    3.91   0
  -2   0   2  464.31    3.08   0
  -2   0  11    2.35    1.95   0
  -1  -1   6 1601.38    5.94   0
  -1  -1   7   19.99    1.26   0
  -1   1  14   42.95    2.66   0
   0  -1   8   11.66    0.95   0
   1   3  -5   14.06    0.76   0
   2   0   0 1255.20    4.04   0
   3   0   1  164.30    1.81   0
   4   3  -4   59.69    1.77   0
   5   1   2    1.80    1.09   0
   5   3  -3  109.92    2.40   0
  -5   2   4   71.47    2.59   0
  -4   1   4   71.93    2.21   0
  -4   2   1   11.97    1.35   0
  -3   0   5    8.89    1.33   0
  -3   0   8   -0.45    1.55   0
   3   4  -6    3.69    1.18   0
   4   0   3   -0.33    0.79   0
   4   0   7    1.11    0.87   0
   5   1   1    5.88    1.36   0
   5   1   8   14.85    1.33   0
   6   2   1    0.17    1.38   0
  -5   2   5  692.22    6.41   0
  -5   2   6   37.42    2.36   0
  -5   3   2  631.67    5.46   0
  -4   1   5  817.41    6.22   0
  -3   0   6    0.27    1.34   0
  -3   0   7 1176.49    7.26   0
  -2   0  10  428.02    4.71   0
  -2   2  -2 1267.97    3.54   0
   0  -1   4  212.77    1.41   0
   4   2  -3  155.05    2.39   0
   5   4  -5  217.77    3.30   0
  -4   1   7  314.73    4.39   0
  -4   1   8  378.18    5.05   0
  -1   0   1  579.33    2.35   0
  -1   0  11  319.02    3.74   0
   0  -1   7    4.25    0.71   0
   1  -1   7   71.16    0.90   0
   1   0  11  193.45    2.23   0
   3   2  -4   13.39    1.10   0
   4   4  -6   13.91    1.51   0
   4   5  -7  194.68    3.08   0
   5   3  -4  141.79    2.69   0
  -5   3   3  112.97    2.85   0
  -4   2   2  471.24    4.22   0
  -3   1   2 1401.50    6.20   0
  -3   1  11   34.89    2.53   0
  -2   0   9    1.23    1.61   0
  -2   1   0    4.99    0.54   0
   0  -1   5 2455.63    5.23   0
   0   0  11   -0.97    1.20   0
   3   0   0    0.98    0.72   0
   4   0   1    1.23    1.09   0
   4   0   8   60.44    1.24   0
   4   3  -5  573.72    4.52   0
   6   2  -1   27.04    1.80   0
  -4   3   0   16.13    1.33   0
  -3   1  10  315.81    4.63   0
  -2   1  12    7.29    2.06   0
  -1   0  10    0.82    1.41   0
   0   1  13   22.82    1.84   0
   4   1  -2    2.20    1.04   0
   4   2  -4  773.29    5.02   0
   5   1  -1    0.96    1.34   0
   5   2  -3  596.44    4.81   0
   6   1   2   30.10    1.87   0
   6   1   3  239.79    3.27   0
   6   1   4   -0.41    1.31   0
  -5   3   4  147.37    3.24   0
  -4   2   3  154.61    2.72   0
  -3   1   3   85.15    1.90   0
  -3   2   0  412.89    3.09   0
  -2   0   4 2612.32    8.04   0
  -1   2  14    8.78    2.33   0
   2  -1   3  563.16    2.15   0
   5   0   4    0.72    1.22   0
   5   3  -5   10.27    1.58   0
   7   2   6    2.35    1.96   0
  -5   3   5   10.31    1.98   0
  -2   0   5    1.28    0.95   0
  -2   0   6  176.54    2.55   0
   2   0  -1    0.24    0.53   0
   4   0   0  683.13    4.27   0
   5   0   2   -0.79    1.25   0
   5   0   3  324.79    3.22   0
  -5   4   2   -0.26    1.60   0
  -4   2   5   37.14    1.94   0
  -4   2   7   32.81    2.11   0
  -4   2   8  534.30    5.83   0
  -4   3   1  642.20    4.68   0
  -3   1   4  907.41    5.52   0
  -1   0   9  528.98    4.33   0
   0   0  10   25.63    1.49   0
   3  -1   5   15.42    0.74   0
   3   0  -1 2897.79    7.83   0
   4   1  -3    6.60    1.16   0
   4   3  -6  151.48    2.64   0
   4   4  -7    3.98    1.46   0
   5   0   6    1.13    1.14   0
   5   2  -4   68.43    2.10   0
  -3   1   5  102.39    2.26   0
  -3   1   6  402.93    4.16   0
  -3   1   7   21.21    1.73   0
   4   2  -5   38.79    1.57   0
   6   1  -1   35.07    1.87   0
  -5   4   4   62.32    2.51   0
  -3   2   1 1526.31    6.10   0
  -2   1   1 2505.26    6.45   0
  -2   1  10    5.84    1.61   0
  -2   2  12  171.65    3.97   0
  -1   0   2    1.44    0.40   0
  -1   0   8    1.47    1.19   0
   0   1  12    3.51    1.55   0
   1   0  -1  577.83    2.24   0
   3  -1   6    2.60    0.54   0
   4   0  -1   -0.26    0.98   0
   4   0   9   -0.20    0.67   0
   5   0   0    2.43    1.19   0
   5   0   7   63.54    1.65   0
   5   3  -6  100.12    2.51   0
   7   1   3    1.14    1.92   0
  -5   4   5  221.14    3.96   0
  -4   3   2  264.18    3.26   0
  -3   2  10   19.53    2.22   0
  -3   3  -1  103.09    1.60   0
  -1   1  -1  635.37    1.81   0
  -1   1  11    1.02    1.69   0
  -1   2  13    1.36    1.82   0
   1   1  12    9.68    1.36   0
   5   1  -3   63.73    1.96   0
   5   2  -5  687.02    5.39   0
   7   1   4    1.70    1.60   0
   7   1   5   -0.14    1.81   0
  -5   5   2  264.32    3.80   0
  -4   3   3   10.20    1.42   0
  -3   2   9  182.78    3.71   0
   0   0   9    1.56    1.07   0
   1   2  -5   19.86    0.91   0
   3   0  -2    1.55    0.84   0
   4   0  -2  459.25    3.79   0
   4   3  -7  373.02    3.95   0
   5   0  -1    9.28    1.32   0
   6   0   3    0.58    1.29   0
  -4   3   4   59.53    2.05   0
  -4   3   7  361.20    4.67   0
  -3   2   2  191.26    2.43   0
   0   2  13    3.61    1.91   0
   3  -1   1   62.61    1.34   0
   4  -1   2  158.62    2.18   0
   4  -1   5    5.42    0.94   0
   4   2  -6   37.37    1.82   0
   5   0   8    0.62    1.05   0
   5   1  -4  105.32    2.43   0
   6   0   1    1.22    1.37   0
   6   0   5   -0.09    1.39   0
   6   1  -3  839.35    6.21   0
   7   1   6   27.80    2.02   0
  -5   5   3  133.35    3.05   0
  -5   5   4   21.14    2.24   0
  -4   3   5  562.33    5.19   0
  -4   3   6  147.41    3.12   0
  -4   4   1    2.08    1.45   0
  -3   2   8   88.70    2.61   0
  -2   1   2  124.23    1.66   0
  -1   0   3 4303.54    7.79   0
  -1   0   6    2.03    0.87   0
  -1   1  10   11.32    1.73   0
  -1   2  12    7.64    2.21   0
   0   1  11  199.86    3.05   0
   5   0  -2    0.75    1.21   0
   5   2  -6   41.14    1.98   0
  -3   2   3   43.56    1.52   0
  -3   2   7 1351.72    7.71   0
  -2   1   7  248.53    3.15   0
  -1   0   5   76.62    1.37   0
   4  -1   6    9.83    0.93   0
   4   0  -3   -0.50    1.04   0
   4   1  -5  859.80    5.58   0
   6   0  -1    2.31    1.56   0
  -3   2   4   13.70    1.30   0
  -3   2   5  101.91    2.24   0
  -3   2   6   53.31    1.93   0
  -2   1   3  515.10    3.39   0
  -2   2  10  133.75    3.05   0
  -1   3  13   81.59    3.19   0
   0   0   8  202.17    2.28   0
   3  -1   0   59.00    1.33   0
   3   0  -3    4.62    0.94   0
   4  -1   0    1.85    1.02   0
   5  -1   2    1.34    1.09   0
   5  -1   3   10.73    1.18   0
   5   1  -5   12.96    1.62   0
   7   0   2   -0.82    1.92   0
   7   0   3  291.98    4.20   0
  -5   6   3   60.36    2.59   0
  -4   4   2  732.32    5.23   0
  -3   3   9  214.60    3.98   0
  -2   1   4   22.89    1.14   0
   1   0   9   47.48    1.26   0
   5   0  -3  291.21    3.54   0
   6   0   7    0.43    1.32   0
   7   0   4   -1.28    1.75   0
  -4   4   4  243.37    3.43   0
  -4   4   6   14.94    1.83   0
  -4   4   7    4.05    1.84   0
  -2   2   9    1.19    1.73   0
  -1   2  11  113.49    2.91   0
   0   2  12  115.80    2.87   0
   1   1  11    3.47    1.30   0
   2   0  -3    1.38    0.69   0
   2   1  -5   18.16    1.16   0
   5  -1   0  164.70    2.64   0
   6   0  -3   -1.19    1.56   0
  -4   4   5   56.63    2.21   0
  -3   3   1  294.67    2.82   0
  -3   3   8   36.82    2.15   0
  -2   3  11   17.33    2.15   0
   0   1  10    7.73    1.40   0
   1   0  -2    2.61    0.38   0
   3   2  -7 1406.90    6.71   0
   4   0  -4  329.15    3.53   0
   4   1  -6    9.07    1.46   0
   5  -1  -1    0.86    1.28   0
   5   0  -4   -0.63    1.44   0
   5   1  -6  382.08    4.33   0
   6  -1   2   31.12    1.74   0
   6  -1   3  233.86    3.31   0
  -4   5   1  824.14    5.43   0
  -3   3   7   15.14    1.58   0
  -2   2   0   74.32    1.14   0
   0   0   7    1.01    0.82   0
   0   3  13    3.59    2.16   0
   4  -1  -2    3.35    1.30   0
   4  -1   7  213.15    1.74   0
   5  -1   6  235.87    2.57   0
  -3   3   2 1985.94    7.37   0
  -3   3   6  320.86    3.78   0
  -3   4  -1 1791.13    6.12   0
  -2   3  10  136.95    3.32   0
   2   1  11   82.62    1.70   0
   6  -1  -1   37.96    2.03   0
  -4   5   2   42.70    1.82   0
  -4   5   6  255.10    3.94   0
  -3   3   4 1056.31    5.99   0
  -3   3   5  276.62    3.38   0
  -3   4   9  135.26    3.31   0
  -2   2   7  200.09    2.92   0
  -2   3  -2   17.78    0.68   0
   3  -1  -2 1436.91    6.03   0
   4   0  -5    0.15    1.24   0
   4   2  -8  544.29    4.87   0
   5   0  -5 2256.38    9.88   0
   5   1  -7   42.12    2.30   0
   6  -1  -2   67.86    2.36   0
   7  -1   1   14.78    2.14   0
  -4   5   5  108.26    2.78   0
   0   1  -3 1910.04    3.22   0
   2   0  -4 2666.68    7.53   0
   2   0   9    1.10    0.74   0
   4  -1  -3    6.02    1.25   0
   4   1  -7  334.30    3.87   0
   5  -1  -3   66.30    2.16   0
   7  -1   3    0.22    1.64   0
  -2   2   1  114.58    1.51   0
  -2   2   6  886.71    5.37   0
  -2   3   9  490.68    4.95   0
  -1   1   0 1736.52    3.57   0
  -1   3  11   13.98    1.88   0
   0   0   6  336.51    2.41   0
   1   0   8    4.64    0.81   0
   5  -1   7    1.20    1.03   0
   6  -1  -3  866.09    6.57   0
   6  -1   6   -0.13    1.28   0
   7  -1   4    2.10    1.55   0
  -4   6   1  237.40    3.21   0
  -3   4   7  149.41    3.02   0
  -2   2   2  216.47    2.16   0
  -2   2   5   31.80    1.37   0
  -1   2   9  518.30    4.54   0
   0   3  12   45.84    2.41   0
   0   4  13   15.80    2.39   0
   1   1  10  100.79    1.94   0
   2   2  12   27.34    1.64   0
   4  -2   1  104.41    1.92   0
   4  -2   2  487.21    3.52   0
   4   0  -6    3.87    1.40   0
   5  -2   1  757.95    5.18   0
   5  -2   2    7.30    1.23   0
   5  -1  -4  111.34    2.65   0
   5   0  -6    1.12    1.58   0
  -4   6   2  246.34    3.41   0
  -4   6   5  189.33    3.46   0
  -3   4   1 1260.63    5.78   0
  -2   2   3  741.36    4.12   0
  -2   2   4 2948.49    8.61   0
  -2   3   8   26.12    1.74   0
   1   1  -5   10.11    0.69   0
   2  -1  -2  122.17    1.62   0
   5  -2  -1    9.65    1.62   0
   6  -2   0  454.48    4.81   0
   6  -2   1    0.34    1.65   0
   6  -2   2   54.62    2.20   0
  -4   6   3  553.98    5.07   0
  -4   6   4  143.87    3.02   0
  -3   4   5  310.89    3.65   0
   1   0  -3 4253.77    7.33   0
   3  -2   1  740.28    3.88   0
   4  -2  -1   11.17    1.27   0
   4  -2   4  981.84    4.40   0
   4   1  -8  380.15    4.25   0
   5  -1  -5   15.27    1.79   0
   5   0  -7  107.54    2.77   0
   6  -2   3    2.57    1.67   0
  -3   4   2  576.52    4.18   0
  -3   4   3 1138.00    6.08   0
  -3   4   4    1.47    1.20   0
  -3   5   8   18.94    2.03   0
  -2   3   7  819.13    5.67   0
  -1   2   8  104.23    2.18   0
  -1   3  10  103.78    2.65   0
   0   1   8   12.51    1.21   0
   0   2  10    2.61    1.27   0
   2   0  -5    2.12    0.86   0
   3  -2   0  410.15    3.14   0
   3  -1  -4  921.29    5.29   0
   3   0  -6    1.70    1.17   0
   5  -2  -2    2.07    1.42   0
   6  -2  -2  429.10    4.84   0
   6  -2   4   45.14    2.09   0
  -3   5   7   42.12    2.15   0
  -2   3  -1  683.83    3.07   0
  -1   1   1    9.79    0.44   0
  -1   1   4  352.65    2.56   0
  -1   4  11  147.43    3.37   0
   1   3  12    1.14    1.89   0
   4   0  -7    0.94    1.52   0
   5  -2   5    1.44    1.16   0
   6  -2  -3    3.46    1.84   0
   7  -2   2   40.38    2.26   0
  -4   7   2   80.65    2.39   0
  -4   7   3  118.11    2.82   0
  -2   3   6  282.82    3.27   0
  -1   1   3   77.22    1.19   0
   0   4  12  125.87    3.47   0
   2  -1  -3  510.03    3.30   0
   3  -2  -1 1461.61    6.01   0
   3  -2   4   37.96    0.90   0
   4  -2   5   22.69    0.99   0
  -3   5   6   62.38    2.23   0
  -2   4   8    2.38    1.59   0
  -1   3   9   20.59    1.63   0
   0   0   4 1929.82    4.48   0
   1   0   7  819.53    3.43   0
   1   1   9    7.10    1.23   0
   2   1  10   22.12    1.23   0
   3  -1  -5  105.84    2.10   0
   4  -1  -6    8.30    1.61   0
   5  -2  -4   67.17    2.34   0
   7  -2   4    1.13    1.85   0
  -4   8   2  310.06    4.19   0
  -3   5   1   15.39    1.23   0
  -3   5   5  572.43    4.98   0
  -2   3   0   30.75    0.96   0
  -2   3   5  156.23    2.40   0
   3  -2  -2  185.33    2.41   0
   4   0  -8  787.69    6.07   0
   5  -1   8   10.15    0.85   0
  -4   8   3  508.56    5.28   0
  -3   5   2    3.69    1.13   0
  -3   5   3  358.82    3.68   0
  -3   6   7   46.91    2.25   0
  -2   4   7  169.23    3.04   0
  -2   5   9  133.76    3.16   0
   0   1   7    3.88    0.98   0
   1   0  -4    0.72    0.50   0
   6  -3  -1    9.54    2.10   0
   6  -3   0   39.51    2.30   0
   6  -3   1  191.63    3.42   0
  -3   6   6  289.72    4.04   0
  -2   3   1 1046.85    4.46   0
  -1   2   6  206.99    2.49   0
   0   3  10   29.22    2.01   0
   2  -1  -4   23.17    1.10   0
   2   2  11   39.42    1.65   0
   3  -2  -3   40.94    1.49   0
   5  -3  -1  283.48    3.66   0
   6  -3  -2  100.03    2.88   0
   6  -3   2    6.22    1.79   0
   7  -3   1   77.45    2.96   0
  -3   6   5  335.04    4.09   0
  -2   3   2  395.83    3.00   0
  -2   5   8  209.97    3.55   0
   1   3  11    4.59    1.69   0
   1   4  12   31.69    2.41   0
   3  -1  -6  414.92    3.93   0
   4  -3   0   18.24    1.57   0
   6  -3  -3  339.79    4.72   0
   6  -3   3  221.37    3.37   0
   7  -3   2   90.39    3.12   0
  -3   6   0  663.35    4.48   0
  -3   6   4    2.24    1.30   0
  -2   4  -2  994.32    3.71   0
  -2   4   6 1131.55    6.50   0
  -1   4   9  613.66    5.37   0
  -1   5  10   95.77    3.04   0
   3  -2  -4   15.42    1.30   0
   4  -3  -1  637.64    4.75   0
   4  -3   2  489.60    3.68   0
   5  -3  -3  116.05    2.77   0
   5  -3   3   28.27    1.55   0
  -3   6   1  229.46    2.92   0
  -3   6   2  458.40    4.14   0
  -3   6   3  180.90    2.89   0
   0   0   2 1140.89    2.43   0
   0   2   8  324.19    3.28   0
   4  -3  -2  268.51    3.35   0
   4  -1  -8  376.75    4.60   0
   7  -3   3    5.96    1.78   0
  -3   7   5  254.82    3.85   0
  -2   4   5  897.47    5.53   0
  -2   5   7  543.59    5.05   0
  -1   3   7    9.91    1.30   0
   0   1   6   68.82    1.33   0
   2  -1  -5   16.60    1.10   0
   2   0  -7    0.08    1.07   0
   3  -1  -7   20.27    1.58   0
   4  -3  -3    9.00    1.45   0
   3   6   3   54.19    2.02   0
   4  -1   0    0.44    1.19   0
   4   2   1   99.82    2.47   0
   6   1   2   31.97    2.77   0
   7 -11   3    1.59    2.63   0
   7  -8   2   16.69    2.49   0
   7  -7   2   12.51    2.82   0
   7  -3   2  103.56    3.86   0
   7   5   6   20.74    3.66   0
   8  -1   4    1.22    3.37   0
   8   1   5  165.51    5.66   0
  -1   2   1  951.15    2.25   0
   1   3   1 1111.16    3.88   0
   2   3   1  719.79    4.07   0
   4  -9   0  480.95    3.76   0
   5   4   3  139.78    3.57   0
   6 -11   2  146.50    3.49   0
   6  -7   1  115.10    3.02   0
   6  -6   1   40.14    2.63   0
   6  -5   1   91.65    2.94   0
   6   0   2   96.07    3.61   0
   6   5   5   40.12    3.34   0
   7  -6   2   22.44    2.66   0
   7  -5   2   33.69    2.89   0
   7   2   4    3.04    3.01   0
   7   3   5    2.11    3.59   0
   8  -8   4    4.99    3.38   0
   8  -2   4   10.78    3.63   0
   8   0   5    3.83    3.67   0
   8   2   6   36.40    4.34   0
   8   3   7   17.29    4.38   0
   4  -2   0   46.87    1.70   0
   4   6   4  258.22    4.38   0
   5   2   2    8.45    1.99   0
   5   5   4  129.60    3.73   0
   5   6   5    4.04    2.70   0
   6   2   3    3.49    2.49   0
   7 -10   3    2.33    2.26   0
   7  -1   3   -0.35    2.68   0
   7   4   6   -0.45    3.44   0
   7   5   7   17.83    3.91   0
   8  -7   4    6.90    3.10   0
   8  -6   4   15.19    3.28   0
   8  -5   4   16.74    3.36   0
   8  -4   4    2.02    3.26   0
   8  -1   5  161.05    5.71   0
   8   1   6   -3.20    3.73   0
   2   0   0 1232.08    4.61   0
   3   2   1  753.03    4.90   0
   3   4   2   28.60    1.56   0
   4 -12   1   18.87    1.29   0
   4  -3   0   16.35    1.34   0
   4   1   1 1535.43    7.93   0
   6 -10   2    3.81    2.16   0
   6  -1   2   32.02    2.53   0
   6   3   4   26.07    2.97   0
   7  -9   3    3.25    2.35   0
   7   5   8   32.57    4.25   0
   8  -2   5    1.25    3.55   0
   8   0   6   37.76    4.54   0
   3 -10   0   38.41    1.07   0
   3  -1   0   59.93    1.47   0
   4  -4   0   14.37    1.44   0
   5   1   2    2.66    1.88   0
   5   3   3   31.36    2.43   0
   6 -12   3    3.18    2.02   0
   6  -2   2   57.01    2.84   0
   6   4   5   12.35    2.89   0
   6   5   6    1.77    3.09   0
   7  -8   3    5.01    2.41   0
   7  -7   3    3.66    2.87   0
   7  -3   3    8.58    2.72   0
   7   0   4    0.12    2.83   0
   7   3   6   75.13    4.26   0
   7   4   7    4.97    3.67   0
   8  -3   5   28.29    3.80   0
   8   1   7   10.33    4.06   0
   3   5   3  300.97    3.68   0
   4  -6   0   13.60    1.20   0
   5  -9   1  134.69    2.67   0
   5   4   4   92.77    3.23   0
   6  -9   2  126.07    3.18   0
   6  -3   2    8.13    2.15   0
   6   2   4   46.29    3.19   0
   7  -6   3   29.11    2.83   0
   7  -5   3   12.86    2.70   0
   7  -1   4    3.08    2.80   0
   7   1   5   -3.03    3.09   0
   7   4   8    5.07    4.07   0
   8  -7   5    4.22    3.08   0
   8  -6   5   -0.17    3.13   0
   8  -5   5   22.67    3.52   0
   8  -2   6   35.99    4.32   0
   8  -1   6    2.43    3.45   0
   8   0   7    5.65    3.88   0
   1   0   0   -0.13    0.24   0
   2   4   2 1001.02    5.11   0
   3  -2   0  400.24    3.19   0
   4   2   2  489.75    4.86   0
   4   5   4    2.78    1.84   0
   5   5   5  210.86    4.54   0
   6 -11   3    1.69    2.14   0
   6  -8   2    5.20    1.91   0
   6  -7   2  207.11    3.89   0
   6  -6   2   31.56    2.66   0
   6  -5   2  182.33    3.81   0
   6  -4   2   17.00    2.30   0
   6   0   3    0.79    2.23   0
   6   3   5    8.43    2.81   0
   6   4   6   43.86    3.74   0
   6   5   7   14.82    3.40   0
   7  -2   4    3.05    2.77   0
   7   0   5  168.72    5.21   0
   7   2   6   -0.81    3.27   0
   7   3   7    4.34    3.60   0
   8  -1   7    5.41    3.53   0
   2   2   1  170.26    2.00   0
   3   3   2 1008.39    5.97   0
   4 -11   1    1.17    1.10   0
   5   2   3  327.18    4.75   0
   7  -9   4    2.52    2.48   0
   7  -8   4   79.71    3.77   0
   7  -4   4   34.13    3.43   0
   7   1   6   31.03    3.59   0
   7   3   8    9.82    4.10   0
   7   4   9    6.82    3.85   0
   8  -5   6   12.64    3.48   0
   8  -4   6    2.75    3.43   0
   2  -1   0    4.62    0.54   0
   3  -9   0    7.61    0.86   0
   3  -3   0   36.54    1.30   0
   4  -1   1 1518.27    7.63   0
   5   3   4  309.27    4.91   0
   6 -10   3   -2.85    2.25   0
   6  -2   3    3.29    2.28   0
   6   2   5   14.83    2.84   0
   6   5   8    7.04    3.45   0
   7  -7   4    1.79    2.54   0
   7  -6   4   43.12    3.22   0
   7  -5   4    4.46    2.79   0
   7  -1   5    1.47    2.95   0
   7   2   7   22.39    3.67   0
   8  -3   7   18.63    3.94   0
   4   1   2  154.34    2.96   0
   5   1   3   10.65    2.09   0
   5   4   5    6.86    2.46   0
   5   5   6   88.47    3.57   0
   6 -12   4    0.56    2.35   0
   6  -9   3    1.07    2.19   0
   6  -3   3  233.29    4.43   0
   6   0   4   18.58    2.69   0
   6   3   6    0.92    2.76   0
   6   4   7   38.23    3.64   0
   7 -10   5    1.15    2.57   0
   7  -2   5   65.22    3.81   0
   7   0   6   -1.09    3.16   0
   7   1   7    2.51    3.34   0
   7   2   8   -0.60    3.55   0
   7   3   9   18.36    3.97   0
   1   4   2    3.50    0.52   0
   3  -8   0  389.61    2.84   0
   3  -4   0 1247.93    5.34   0
   3   4   3  115.97    2.46   0
   4  -2   1  101.29    2.28   0
   4   5   5   86.25    3.13   0
   6  -8   3    7.02    2.36   0
   6  -4   3   13.73    2.34   0
   6   1   5   48.00    3.24   0
   6   5   9   23.07    3.79   0
   7  -9   5   10.97    2.84   0
   7  -8   5    0.22    2.82   0
   7  -3   5    0.63    2.89   0
   7  -1   6   34.61    3.48   0
   3 -12   1   23.14    1.10   0
   3   0   1  165.52    2.36   0
   3   2   2  135.27    2.36   0
   3   5   4  286.84    3.77   0
   4  -3   1 1303.93    6.87   0
   5   2   4   10.83    2.12   0
   5   3   5   59.88    2.98   0
   5   5   7   30.89    3.06   0
   6 -11   4   62.23    3.06   0
   6  -7   3   44.57    2.60   0
   6  -6   3   15.63    2.30   0
   6  -5   3   91.94    3.18   0
   6  -1   4    0.16    2.26   0
   6   3   7   22.15    3.25   0
   7  -7   5   34.60    3.26   0
   7  -6   5   28.22    3.25   0
   7  -5   5   15.52    3.12   0
   7  -2   6    1.10    3.06   0
   7   0   7    6.80    3.20   0
   7   2   9   13.42    3.62   0
  -1   0   0    0.46    0.22   0
   1   2   1 1743.29    4.60   0
   2   3   2   17.14    1.03   0
   4   0   2  107.64    2.55   0
   5 -12   3    2.06    1.71   0
   5   4   6   42.31    3.02   0
   6 -10   4    1.57    2.35   0
   6  -2   4   47.21    2.97   0
   6   0   5    0.94    2.54   0
   6   4   9   -1.11    3.42   0
   7  -9   6    0.60    3.13   0
   7  -3   6   80.20    4.08   0
   7  -1   7    1.73    3.17   0
   7   0   8   -0.21    3.46   0
   7   1   9   -1.00    3.63   0
   2   1   1   43.56    1.13   0
   4 -12   2    5.74    1.42   0
   4  -8   1    1.24    1.29   0
   4  -4   1   -0.63    1.16   0
   5  -1   3   10.06    1.96   0
   5   5   8    0.40    2.88   0
   6  -3   4   25.42    2.62   0
   6   1   6    0.29    2.66   0
   6   2   7    7.00    3.01   0
   6   3   8   18.89    3.50   0
   6   4  10    4.86    3.61   0
   7  -8   6    2.81    2.80   0
   7  -7   6    4.64    2.92   0
   7  -6   6    0.27    2.98   0
   7  -4   6    1.60    3.12   0
   7  -2   7   21.66    3.44   0
   7  -1   8   30.94    4.07   0
   3  -1   1   64.47    1.61   0
   4  -7   1   48.61    1.65   0
   4  -6   1  136.78    2.39   0
   4  -1   2  150.23    2.82   0
   4   4   5   59.19    2.58   0
   4   5   6   26.51    2.38   0
   5   2   5    0.42    2.25   0
   5   3   6  271.18    5.02   0
   6 -11   5   -1.23    2.43   0
   6  -8   4    2.27    2.15   0
   6  -7   4   44.22    2.92   0
   6  -6   4   23.06    2.73   0
   6  -4   4   67.16    3.08   0
   6  -1   5   43.00    2.96   0
   6   3   9   59.17    4.18   0
   7  -4   7    2.90    3.48   0
   7  -3   7    5.30    3.37   0
   7   0   9   18.00    3.63   0
   0   4   2 1284.75    3.10   0
   2   4   3  168.95    2.38   0
   3   1   2  817.89    5.22   0
   3   4   4   93.94    2.60   0
   5 -10   3    0.74    1.76   0
   5   0   4    1.15    1.98   0
   6  -2   5   12.56    2.61   0
   6   0   6   86.51    3.62   0
   6   1   7   28.87    3.29   0
   6   2   8   17.46    3.37   0
   7  -7   7   22.38    3.32   0
   7  -6   7   -1.63    3.03   0
   7  -2   8   -1.93    3.07   0
   7  -1   9    0.47    3.56   0
   2   5   4  290.92    3.33   0
   3 -11   1  242.38    2.42   0
   4  -2   2  480.56    4.53   0
   5  -3   3   30.98    2.18   0
   5   1   5   44.24    2.78   0
   5   4   8   26.37    3.23   0
   6  -3   5    5.27    2.48   0
   6   2   9    5.25    3.39   0
   6   3  11   18.80    3.96   0
   7  -5   8   30.91    3.47   0
   7  -4   8    6.98    3.51   0
   7  -3   9   16.94    3.96   0
   7  -2   9   11.94    3.71   0
   0  -4  -1  812.05    1.98   0
   2  -3   0   30.91    0.79   0
   3  -2   1  752.48    4.55   0
   4   3   5   43.30    2.40   0
   4   4   6  163.18    3.79   0
   4   5   7   56.24    2.96   0
   5 -12   4   29.55    2.08   0
   5  -9   3   43.95    2.12   0
   5  -8   3   40.00    2.34   0
   5  -5   3  105.41    3.02   0
   5  -4   3  136.71    3.14   0
   5   2   6   69.73    3.25   0
   5   3   7    0.33    2.50   0
   5   4   9   90.79    4.33   0
   6 -11   6    7.16    2.80   0
   6  -7   5   11.66    2.74   0
   6  -4   5   12.81    2.56   0
   6  -2   6  150.67    4.22   0
   6   0   7    0.51    2.61   0
   6   1   8    0.36    2.83   0
   6   2  10    7.42    3.62   0
   7  -6   8   12.89    3.35   0
   7  -4   9   12.44    3.58   0
   2   0   1    0.30    0.62   0
   2   2   2 1236.88    5.45   0
   3   2   3   84.12    2.14   0
   4  -3   2  495.95    4.54   0
   5 -11   4    1.43    1.97   0
   5  -7   3  109.79    2.83   0
   5  -6   3   43.10    2.23   0
   5  -2   4   10.86    2.12   0
   5   0   5    2.98    2.20   0
   5   3   8   20.81    3.25   0
   6 -10   6    0.83    2.61   0
   6  -3   6    2.34    2.53   0
   6  -1   7   31.98    3.19   0
   6   0   8   46.90    3.57   0
   6   1   9   84.95    4.19   0
   3  -3   1   96.50    1.79   0
   3   0   2   -0.44    1.05   0
   5   1   6  249.28    4.71   0
   5   2   7  103.97    3.75   0
   5   4  10   36.24    3.63   0
   6  -9   6    3.66    2.44   0
   6  -4   6   44.51    3.17   0
   6  -2   7    6.17    2.83   0
   6   0   9   -3.31    2.84   0
   6   1  10   -2.63    3.32   0
   1   3   2 1189.50    4.32   0
   3   3   4  640.36    5.29   0
   4  -9   2    4.06    1.20   0
   4  -5   2  398.08    4.09   0
   4   3   6   12.64    2.13   0
   4   4   7   13.79    2.41   0
   5 -10   4   44.65    2.26   0
   5  -3   4  300.60    4.47   0
   5  -1   5   42.21    2.65   0
   5   3   9   -0.65    2.91   0
   6 -10   7   41.19    3.49   0
   6  -8   6   12.62    2.69   0
   6  -7   6    5.25    2.56   0
   6  -6   6   34.03    3.04   0
   6  -5   6    0.72    2.54   0
   6  -3   7   21.46    3.08   0
   6  -1   8   -3.97    2.57   0
   2   3   3  152.75    2.25   0
   3  -4   1 1706.83    6.58   0
   4  -7   2  238.80    3.14   0
   4  -6   2  128.71    2.48   0
   5  -9   4    7.93    1.86   0
   5  -8   4    7.07    2.15   0
   5  -5   4  126.64    3.22   0
   5  -4   4   88.23    2.89   0
   5   2   8    9.33    2.71   0
   6  -9   7    3.77    2.65   0
   6  -5   7   14.94    3.21   0
   6  -4   7   44.91    3.34   0
   6  -2   8   17.15    3.07   0
   6  -1   9   85.52    4.12   0
   6   0  11    0.25    3.48   0
   1   1   1  629.16    2.70   0
   2   4   4  122.45    2.36   0
   3  -5   1  232.12    2.58   0
   3  -1   2  834.21    5.11   0
   4   4   8    1.13    2.32   0
   5 -13   6    0.18    2.00   0
   5 -11   5   40.49    2.68   0
   5  -7   4   43.09    2.37   0
   5  -6   4   47.30    2.45   0
   5  -2   5    0.94    1.99   0
   5   2   9   52.57    3.49   0
   5   3  11    2.82    3.34   0
   5   3  12   23.38    3.76   0
   6  -8   7   43.42    3.28   0
   6  -7   7    3.27    2.83   0
   6  -6   7   62.65    3.51   0
   6  -4   8   21.36    3.02   0
   6  -3   8   20.21    3.17   0
   6  -2   9    7.72    3.26   0
   6  -1  11   10.11    3.68   0
   1   4   3   13.10    0.88   0
   2  -6   0  408.75    2.37   0
   2  -1   1   43.49    1.07   0
   3 -12   2   12.37    1.24   0
   3  -6   1  554.66    3.79   0
   4   1   5    4.85    1.85   0
   4   2   6  177.11    3.73   0
   4   4   9   27.01    3.17   0
   5 -12   6   26.70    2.70   0
   5  -3   5   61.53    2.79   0
   5  -1   6  237.16    4.47   0
   5   0   7   65.70    3.25   0
   5   2  10   14.86    3.20   0
   6  -9   8    0.66    2.78   0
   6  -8   8    0.40    2.84   0
   6  -7   8   32.61    3.35   0
   6  -5   8    7.92    3.01   0
   6  -4   9   -0.12    3.43   0
   6  -3   9   63.54    3.98   0
   6  -2  10    6.32    3.37   0
   6  -2  11    1.86    3.49   0
   2  -7   0  908.65    3.40   0
   2   1   2  537.40    3.58   0
   4   4  10   55.27    3.71   0
   5  -9   5   48.93    2.77   0
   5  -5   5  215.89    4.17   0
   5  -4   5    7.62    2.13   0
   5   2  11   10.18    3.45   0
   5   2  12   -0.04    3.54   0
   6  -8   9   16.70    3.26   0
   6  -7   9   -2.66    3.21   0
   6  -4  10    4.82    3.37   0
   6  -3  10    1.46    3.15   0
   6  -3  11   21.09    3.89   0
   3  -2   2  137.58    2.24   0
   3   0   3   72.68    1.93   0
   4 -12   4   15.24    1.84   0
   4   0   5   -0.72    1.77   0
   4   3   8   32.17    2.76   0
   5 -11   6    1.13    2.16   0
   5  -8   5    3.33    1.95   0
   5  -7   5  104.75    3.18   0
   5  -6   5    0.32    2.03   0
   5  -3   6  277.09    4.71   0
   5  -1   7    1.20    2.40   0
   5   0   8    0.29    2.41   0
   5   1  10   15.07    3.20   0
   5   1  11    2.47    3.01   0
   6  -6  10    4.63    3.28   0
   6  -5  10   25.76    3.65   0
   0   2   1    4.01    0.18   0
   4   1   6   10.33    2.03   0
   4   2   7   32.93    2.48   0
   4   3   9   62.84    3.28   0
   5 -12   7    2.74    2.33   0
   5 -10   6    2.02    2.12   0
   5  -4   6   51.34    2.79   0
   5  -1   8   11.56    2.68   0
   5   0   9   83.90    3.80   0
   5   1  12   22.21    3.76   0
   2   2   3  247.73    2.74   0
   3 -11   2    4.21    1.12   0
   3  -3   2  971.41    5.36   0
   3   1   4  363.25    3.97   0
   4 -13   5    9.22    2.09   0
   4   2   8    1.06    2.28   0
   4   3  10    0.45    2.63   0
   5 -11   7    0.94    2.36   0
   5  -9   6    0.07    2.11   0
   5  -8   6   12.24    2.28   0
   5  -7   6    7.50    2.60   0
   5  -5   6   87.61    3.15   0
   5  -3   7    0.30    2.32   0
   5  -2   8   11.07    2.54   0
   5   0  10   -2.12    2.56   0
   5   0  11    2.60    3.11   0
   5   0  12   -1.16    3.35   0
   0  -3  -1  285.91    1.07   0
   2  -2   1  161.43    1.78   0
   2   3   4   78.37    1.89   0
   3 -13   3   45.47    1.70   0
   4 -14   6    6.42    2.14   0
   4  -1   5    3.72    1.69   0
   4   0   6   81.03    2.83   0
   4   1   7  224.42    4.21   0
   4   3  11    1.70    2.99   0
   4   3  12   -2.15    3.01   0
   5 -10   7    4.11    2.33   0
   5  -4   7  177.86    4.16   0
   5  -2   9   52.82    3.59   0
   5  -1  10   13.46    3.07   0
   1   2   2    1.36    0.48   0
   2   0   2  339.82    2.83   0
   3  -4   2   26.91    1.31   0
   4 -12   5    6.20    2.10   0
   4 -10   4   -0.04    1.41   0
   4  -2   5   22.67    2.01   0
   4   2   9   20.18    2.58   0
   4   2  10   51.57    3.18   0
   5 -10   8    4.14    2.75   0
   5  -9   7   21.66    2.65   0
   5  -8   7   42.39    2.94   0
   5  -7   7   57.68    3.06   0
   5  -6   7   23.82    2.65   0
   5  -5   7   32.46    2.75   0
   5  -4   8   27.24    2.74   0
   5  -3   8   21.38    2.63   0
   5  -2  10   15.33    3.15   0
   5  -1  12   21.99    3.42   0
   3  -5   2  443.94    3.69   0
   3   0   4   -1.15    1.31   0
   3   3   7   64.35    2.54   0
   3   4   9    6.20    2.30   0
   4 -13   6    2.49    2.10   0
   4  -9   4    5.21    1.55   0
   4  -8   4    8.66    1.84   0
   4  -1   6    9.49    1.98   0
   4   1   8    3.60    2.32   0
   4   2  11   22.58    3.30   0
   4   2  12   15.68    3.39   0
   4   2  13   14.46    3.61   0
   5 -10   9    2.42    2.98   0
   5  -9   8    9.77    2.74   0
   5  -8   8   86.45    3.85   0
   5  -7   8   -0.55    2.80   0
   5  -6   8   55.83    3.15   0
   5  -5   8    2.84    2.61   0
   5  -3   9    0.65    2.47   0
   5  -3  10   32.15    3.44   0
   5  -3  11    3.54    3.40   0
   5  -2  11   12.80    3.02   0
   5  -2  12    0.61    3.39   0
   2 -11   1   17.74    0.94   0
   2  -3   1  703.00    3.56   0
   3  -7   2  327.45    3.19   0
   3  -2   3   85.84    2.01   0
   4 -11   5    2.75    1.69   0
   4  -3   5   45.10    2.22   0
   4   1   9   67.91    3.26   0
   4   1  10    0.24    2.88   0
   5  -9   9    9.41    2.89   0
   5  -8   9    9.93    2.97   0
   5  -7   9    0.97    3.06   0
   5  -6   9   78.44    3.82   0
   5  -5   9    1.84    2.85   0
   5  -4  10   32.00    3.36   0
   5  -4  11   17.63    3.48   0
   5  -4  12    4.30    3.43   0
   5  -3  12   22.25    3.45   0
   1   3   3  564.97    3.36   0
   2   1   3  574.46    3.98   0
   2   4   6    9.08    1.48   0
   3   3   8   56.32    2.73   0
   4 -13   7    2.84    2.45   0
   4 -12   6   16.54    2.12   0
   4  -4   5   59.31    2.34   0
   4  -2   6  180.08    3.64   0
   4  -1   7  221.81    4.18   0
   4   0   8   62.34    3.03   0
   4   1  11    1.09    2.88   0
   4   1  12    9.25    3.13   0
   4   1  13   40.17    3.88   0
   5  -8  10    7.45    3.02   0
   5  -6  10    4.96    3.10   0
   5  -6  11   -1.69    3.15   0
   5  -5  10    4.66    2.89   0
   5  -5  11    1.90    3.21   0
   2   2   4  346.34    3.42   0
   2   3   5  559.93    4.62   0
   3  -3   3    9.21    1.24   0
   3  -1   4  358.13    3.84   0
   3   2   7  418.30    5.00   0
   3   3   9  151.28    3.79   0
   4 -11   6   82.67    3.09   0
   4  -9   5    7.86    1.71   0
   4  -5   5   87.10    2.63   0
   4  -3   6   14.22    2.00   0
   4  -1   8    5.06    2.25   0
   4   0   9    0.73    2.42   0
   4   0  10   55.18    3.28   0
   4   0  13    1.38    3.11   0
   2 -13   2    0.46    0.93   0
   2  -4   1  377.68    2.62   0
   3   3  10   94.01    3.47   0
   4 -12   7    1.11    2.11   0
   4 -10   6    2.56    2.20   0
   4  -4   6  167.31    3.45   0
   4  -2   7   31.85    2.47   0
   4  -1   9   67.23    3.22   0
   4   0  11   -0.87    2.75   0
   4   0  12   15.54    3.33   0
   3  -4   3  117.83    2.21   0
   3  -2   4   38.50    1.70   0
   3   2   8  129.18    3.32   0
   4 -12   8   10.64    2.84   0
   4 -11   7    7.90    2.46   0
   4  -9   6  102.66    3.18   0
   4  -5   6   27.77    2.19   0
   4  -2   8    3.05    2.26   0
   4  -1  10   -0.22    2.51   0
   4  -1  11    1.54    2.75   0
   4  -1  12   10.25    3.16   0
   4  -1  13   41.58    3.89   0
   2  -5   1  576.13    3.20   0
   2   0   3    0.86    0.89   0
   2   3   6  469.08    4.55   0
   3  -5   3  289.18    3.20   0
   3   1   7    0.57    1.77   0
   3   2   9    3.36    2.20   0
   3   2  10    3.78    2.30   0
   3   2  13   63.19    3.93   0
   3   2  14    4.04    3.29   0
   4 -11   8   55.74    3.26   0
   4 -10   7    3.24    2.49   0
   4  -8   6   13.37    2.08   0
   4  -4   7   14.62    2.16   0
   4  -3   8   32.01    2.63   0
   4  -2   9   21.41    2.69   0
   4  -2  10   59.00    3.30   0
   4  -2  11   25.48    3.04   0
   4  -2  12   15.78    3.24   0
   4  -2  13   10.36    3.45   0
   0   3   2  471.15    1.94   0
   2  -2   2 1182.13    5.04   0
   2   1   4   22.18    1.31   0
   2   2   5  141.33    2.52   0
   3 -14   6   24.18    2.35   0
   3 -13   5   63.85    2.48   0
   3  -8   3    0.40    1.10   0
   3  -7   3  809.92    5.20   0
   3  -3   4  626.69    4.89   0
   3   2  11   86.36    3.61   0
   3   2  12    2.41    2.63   0
   4 -11   9    4.27    2.92   0
   4 -10   8    9.38    2.79   0
   4  -9   7   30.44    2.51   0
   4  -8   7   17.25    2.31   0
   4  -6   7   46.42    2.65   0
   4  -5   7   59.56    2.76   0
   4  -4   8   -0.09    2.20   0
   4  -3   9   68.78    3.22   0
   4  -3  10   -3.09    2.59   0
   4  -3  11   -1.60    2.52   0
   4  -3  12   -1.85    3.04   0
   4  -3  13   19.29    3.61   0
   1 -11   0    7.88    0.49   0
   1   1   2 6068.50    9.49   0
   1   4   5  705.11    4.55   0
   2 -12   2    2.08    1.03   0
   3   0   7  177.56    3.47   0
   3   1   9   13.18    2.34   0
   3   1  13   21.24    3.40   0
   3   1  14   -0.58    2.99   0
   4 -10   9   24.36    2.95   0
   4 -10  10    1.50    2.97   0
   4  -9   8   80.63    3.32   0
   4  -8   8    3.91    2.71   0
   4  -6   8   14.62    2.45   0
   4  -5   9   82.44    3.62   0
   4  -5  13    4.64    3.40   0
   4  -4   9   31.03    2.78   0
   4  -4  10   59.10    3.35   0
   4  -4  11   29.96    3.25   0
   4  -4  12   14.28    3.21   0
   4  -4  13    4.86    3.13   0
   1   3   4  177.59    2.24   0
   3 -14   7   12.30    2.50   0
   3 -13   6    9.25    2.11   0
   3 -12   5    4.34    1.83   0
   3  -4   4   94.00    2.20   0
   3   0  14   -1.49    3.28   0
   3   1  10  267.48    4.87   0
   3   1  11   -1.43    2.49   0
   3   1  12   17.20    3.04   0
   4  -9   9    9.36    2.64   0
   4  -9  10   11.32    2.91   0
   4  -9  11    0.45    2.94   0
   4  -8   9   23.24    2.88   0
   4  -8  10   42.90    3.36   0
   4  -8  11   38.48    3.48   0
   4  -7   9    5.34    2.64   0
   4  -7  10   17.82    3.03   0
   4  -7  11    2.47    3.03   0
   4  -7  12   -2.25    3.17   0
   4  -6   9   15.32    2.73   0
   4  -6  10    2.07    2.79   0
   4  -6  12   16.89    3.55   0
   4  -5  10    3.02    2.73   0
   4  -5  11    1.09    3.00   0
   4  -5  12   13.54    3.38   0
   1   2   3 2984.89    7.55   0
   2  -1   3  543.82    3.79   0
   2   2   6  163.22    2.88   0
   2   3   8    3.80    1.79   0
   3  -5   4  288.84    3.43   0
   3   0   8    0.30    1.91   0
   3   0   9    2.00    2.21   0
   3   0  12    1.24    2.65   0
   3   0  13   94.06    4.22   0
   2 -11   2    2.28    1.04   0
   2  -3   2   17.12    0.87   0
   2   0   4    9.64    1.17   0
   2   1   5 2367.33    9.05   0
   2   3   9    4.85    1.92   0
   2   3  10    1.97    2.18   0
   3 -13   7   17.16    2.59   0
   3 -12   6  184.11    3.62   0
   3 -11   5   18.61    1.69   0
   3  -7   4  245.96    3.23   0
   3  -1   7   -0.14    1.66   0
   3  -1  13   24.58    3.41   0
   3  -1  14   -0.80    3.05   0
   3   0  10    0.01    2.34   0
   3   0  11   86.60    3.54   0
   1  -1   1  634.59    2.62   0
   1   4   6   64.30    1.84   0
   3 -13   8    0.10    2.50   0
   3 -10   5    7.47    1.80   0
   3  -2   7  441.71    4.99   0
   3  -2  14   -2.59    3.26   0
   3  -1   8  169.66    3.61   0
   3  -1   9   12.41    2.33   0
   3  -1  10  262.24    4.77   0
   3  -1  11   -1.89    2.46   0
   3  -1  12   15.90    2.96   0
  -1   2   0  300.00    1.47   0
   2  -4   2  963.68    4.51   0
   2   1  15    5.21    3.27   0
   2   2   8  523.91    5.35   0
   2   2  13    1.20    2.86   0
   3 -13   9   27.52    2.76   0
   3 -12   7    3.21    1.94   0
   3  -9   5   59.16    2.16   0
   3  -4  14   11.95    3.81   0
   3  -3  14    3.25    3.39   0
   3  -2   8  134.78    3.38   0
   3  -2  12   -2.40    2.70   0
   3  -2  13   71.33    3.72   0
   1   3   5   32.84    1.35   0
   1   4   7    7.72    1.45   0
   2  -2   3  245.29    2.60   0
   2   0  15    1.79    3.54   0
   2   1   6  444.34    4.36   0
   2   1  14    1.30    3.11   0
   2   2   9   25.54    2.28   0
   2   2  11   38.74    2.91   0
   3 -12   8   45.35    2.77   0
   3 -12   9   21.33    3.00   0
   3 -12  10    1.00    3.00   0
   3 -11   7    2.09    2.22   0
   3 -10   6  275.22    4.03   0
   3  -4   6   45.05    2.11   0
   3  -4  13   36.75    3.44   0
   3  -3   7   68.02    2.52   0
   3  -3  12   34.63    3.34   0
   3  -3  13    1.07    2.79   0
   3  -2   9    2.34    2.22   0
   3  -2  11   94.21    3.65   0
   1 -10   0   28.06    0.67   0
   1  -4   0  469.50    1.82   0
   2 -15   6   27.54    2.18   0
   2  -5   2    5.64    0.80   0
   2  -1   4   22.69    1.30   0
   2   0   5   -0.20    1.19   0
   2   1  13  109.06    4.12   0
   3 -11   8    1.17    2.19   0
   3 -11   9   64.20    3.33   0
   3 -11  10    3.90    2.87   0
   3 -10   7    0.32    2.21   0
   3  -9   6   -0.45    1.64   0
   3  -7  13   -2.62    3.44   0
   3  -6   6  308.74    4.06   0
   3  -6  13   15.15    3.44   0
   3  -5   6   32.74    2.00   0
   3  -5  13    2.69    3.22   0
   3  -4   7  183.28    3.47   0
   3  -4  12    0.10    2.86   0
   3  -3   8   61.69    2.72   0
   3  -3   9  154.44    3.75   0
   3  -3  10  104.11    3.55   0
   3  -3  11   52.75    3.20   0
   0  -8  -2    1.67    0.35   0
   0  -7  -2  154.64    1.06   0
   1   0   2    1.07    0.49   0
   2 -15   7    3.39    2.23   0
   2 -14   5   19.35    1.85   0
   2  -7   2  148.77    1.98   0
   2  -3   3  160.22    2.20   0
   2  -1  15    1.32    3.32   0
   2   0  14    8.79    3.26   0
   2   1   8   43.51    2.23   0
   2   1  12    3.81    2.56   0
   3 -10   8   64.73    2.92   0
   3 -10   9    0.16    2.40   0
   3 -10  10    1.86    2.70   0
   3 -10  11    2.11    2.89   0
   3  -9   7    8.22    2.00   0
   3  -9  11   20.39    3.33   0
   3  -9  12    2.51    3.05   0
   3  -8   7   72.05    2.87   0
   3  -8  12   27.85    3.42   0
   3  -7  12    7.04    3.13   0
   3  -6   7   91.15    2.79   0
   3  -6  12   35.66    3.52   0
   3  -5   7   38.41    2.32   0
   3  -5   8  114.28    3.40   0
   3  -5  11   20.82    2.94   0
   3  -5  12    9.24    3.04   0
   3  -4   8  116.89    3.23   0
   3  -4   9    5.94    2.29   0
   3  -4  10    3.82    2.40   0
   3  -4  11    3.41    2.66   0
   0  -2  -1    4.23    0.17   0
   1   1   3 1290.68    4.93   0
   2 -14   6    2.59    1.90   0
   2  -2  15   -1.52    3.30   0
   2  -1  14    8.83    3.22   0
   2   0   6  365.03    3.97   0
   2   0  13   -1.10    2.78   0
   3  -9   8   18.39    2.36   0
   3  -9   9   64.84    3.17   0
   3  -9  10   16.88    2.88   0
   3  -8   8   73.85    2.97   0
   3  -8   9   19.86    2.60   0
   3  -8  11   -3.96    2.84   0
   3  -7   7    8.42    1.99   0
   3  -7   8    7.24    2.19   0
   3  -7   9   71.32    3.15   0
   3  -7  10   13.94    2.79   0
   3  -7  11   51.47    3.52   0
   3  -6   8   74.57    2.92   0
   3  -6  10    6.14    2.63   0
   3  -6  11   13.41    2.90   0
   3  -5   9   39.67    2.71   0
   3  -5  10   41.75    2.88   0
   0  -6  -2  344.67    1.53   0
   2 -13   5   26.82    2.03   0
   2  -3  15    5.68    3.51   0
   2  -2   4  353.84    3.33   0
   2  -2  14   15.19    3.31   0
   2  -1   5 2413.39    9.01   0
   2  -1  13  101.69    4.02   0
   2   0  11   -0.48    2.32   0
   2   0  12   13.99    2.64   0
   1  -2   1 1794.96    4.36   0
   1   3   7   37.57    1.76   0
   2 -14   7   28.43    2.26   0
   2 -14   8    4.76    2.62   0
   2 -10   3  369.07    3.39   0
   2  -3  14    4.09    3.20   0
   2  -2  13   -1.80    2.96   0
   2  -1  12    4.93    2.54   0
   2   0   8 1492.90    8.67   0
   2   0   9    1.30    1.98   0
   2   0  10  631.03    6.53   0
   1 -12   1    3.44    0.73   0
   1  -9   0   53.20    0.80   0
   1  -5   0 3017.67    4.68   0
   1   2   5 1697.06    6.90   0
   1   3   9  257.15    3.92   0
   1   3  10   17.03    2.14   0
   2 -13   6   78.07    2.71   0
   2 -12   5   15.48    1.74   0
   2 -11   4  182.46    2.85   0
   2  -9   3    0.94    1.16   0
   2  -5   3  226.74    2.53   0
   2  -4  14    4.70    3.24   0
   2  -3   4   79.20    1.81   0
   2  -2   5  144.08    2.48   0
   1   0  15    6.32    3.15   0
   1   1  14   71.54    3.76   0
   1   2  12    0.07    2.43   0
   2 -13   7   18.46    2.11   0
   2 -13   8   -0.03    2.43   0
   2 -13   9   -1.34    2.71   0
   2 -13  10    7.34    2.73   0
   2  -8   3  441.19    3.53   0
   2  -7  14   16.13    3.52   0
   2  -6   3 1131.82    5.41   0
   2  -6  14   17.70    3.55   0
   2  -5  14    0.92    3.24   0
   2  -4  13   20.11    3.17   0
   2  -3  13   33.16    3.01   0
   2  -2  11   37.21    2.77   0
   2  -2  12   27.80    2.79   0
   2  -1   8   46.89    2.30   0
   2  -1   9    3.20    1.93   0
   2  -1  10   21.33    2.36   0
   0   3   3 1635.87    4.54   0
   1  -8   0  268.60    1.57   0
   1  -1  15   -3.13    3.11   0
   1   0  14   -0.08    2.66   0
   1   1   4   10.64    0.93   0
   1   1  13    1.81    2.65   0
   1   2   6    1.49    1.15   0
   1   2  11  193.57    4.07   0
   2 -12   6    2.22    1.62   0
   2 -12  10   10.19    3.02   0
   2 -10   4    0.40    1.37   0
   2 -10  12   10.62    3.52   0
   2  -8  13   -0.91    3.17   0
   2  -7  13    5.34    3.19   0
   2  -6  13    4.15    3.11   0
   2  -5  13   45.55    3.60   0
   2  -4   4  128.53    2.18   0
   2  -4  12    3.38    2.93   0
   2  -3   5  578.17    4.54   0
   2  -3  12    3.59    2.72   0
   2  -2   6  162.79    2.87   0
   2  -2  10  177.25    3.93   0
   1 -13   2    7.11    0.99   0
   1  -7   0   62.02    0.82   0
   1  -2  15    5.34    3.54   0
   1  -1   2 6045.85    9.32   0
   1   1  12   11.26    2.47   0
   1   2   7  696.87    5.28   0
   1   2   9    3.15    1.73   0
   1   2  10   11.20    2.07   0
   2 -12   7   43.76    2.37   0
   2 -12   8   -0.57    2.10   0
   2 -12   9   51.33    2.95   0
   2 -11   6  236.84    3.80   0
   2 -11  10   14.91    2.98   0
   2 -11  11   -0.07    2.79   0
   2 -10  11    5.89    3.06   0
   2  -9   4  404.08    3.85   0
   2  -8  12    4.68    3.23   0
   2  -6  12    4.92    2.61   0
   2  -5   4  297.20    3.14   0
   2  -5  12   25.59    3.03   0
   2  -4  11   50.13    2.94   0
   2  -3  10    1.65    2.26   0
   2  -3  11  146.96    3.89   0
   2  -2   8  593.34    5.64   0
   2  -2   9   30.83    2.30   0
   1  -3  15    0.67    3.01   0
   1  -1  14   72.83    3.88   0
   1   0  13   38.79    3.17   0
   1   1  11    2.84    2.19   0
   2 -11   7   10.76    1.97   0
   2 -11   8    7.10    2.17   0
   2 -11   9    2.51    2.32   0
   2 -10  10    0.87    2.58   0
   2  -9  11    2.84    2.82   0
   2  -8   4  116.05    2.21   0
   2  -8  11    6.33    3.04   0
   2  -6   4  315.89    3.25   0
   2  -6  11    2.47    2.78   0
   2  -5  11   55.81    3.12   0
   2  -4   5   43.43    1.70   0
   2  -4  10  186.75    4.06   0
   2  -3   8    1.94    1.77   0
   2  -3   9    2.92    2.03   0
   1 -15   6    3.56    1.89   0
   1  -4  15    7.72    3.40   0
   1  -2  14   -0.93    2.96   0
   1  -1  13    0.21    2.42   0
   1   1   5  106.94    1.95   0
   1   1  10   92.45    2.91   0
   2 -10   6   14.05    1.80   0
   2 -10   7   88.88    2.78   0
   2 -10   8    5.18    2.07   0
   2 -10   9  124.36    3.64   0
   2  -9   9    2.51    2.63   0
   2  -9  10   40.40    3.04   0
   2  -8  10    2.67    2.48   0
   2  -7  10   33.92    3.04   0
   2  -7  11   23.18    2.72   0
   2  -6   5    3.63    1.51   0
   2  -6  10   12.58    2.46   0
   2  -5   5  126.04    2.42   0
   2  -5  10   32.43    2.64   0
   2  -4   7  133.38    2.88   0
   2  -4   8  223.99    3.75   0
   2  -4   9   23.93    2.32   0
   0   2   2 1817.37    3.86   0
   1 -15   7   13.70    2.31   0
   1 -15   8   29.61    2.82   0
   1  -5  15   32.00    3.58   0
   1  -3  14   51.76    3.63   0
   1   1   6  343.66    3.52   0
   1   1   9    7.00    1.78   0
   2  -9   6  216.15    3.44   0
   2  -9   7   -0.28    1.82   0
   2  -9   8   22.40    2.36   0
   2  -8   9  266.66    4.61   0
   2  -7   5   87.87    2.21   0
   2  -7   9    0.73    2.11   0
   2  -6   8   27.67    2.18   0
   2  -6   9   88.95    2.98   0
   2  -5   7  119.48    2.79   0
   2  -5   8  123.30    3.04   0
   2  -5   9   52.92    2.61   0
   0 -12  -1  274.16    1.26   0
   0  -4  -2 1302.84    2.92   0
   0  -1  16    8.54    3.33   0
   0   0  15    1.63    3.04   0
   1 -14   5   20.46    1.99   0
   1 -13   3   93.92    1.99   0
   1  -5  14   16.99    3.26   0
   1  -4  14    3.85    3.01   0
   1  -2  13    7.40    2.74   0
   1  -1  12    9.45    2.51   0
   1   0   4    0.60    0.82   0
   1   0  10   -0.72    2.13   0
   2  -7   7  163.33    3.27   0
   2  -7   8   45.81    2.45   0
   2  -6   7    1.81    1.67   0
   0  -2  16    9.28    3.40   0
   1 -14   6   24.66    2.18   0
   1 -14   8    7.08    2.48   0
   1 -14   9    5.27    2.45   0
   1 -10   1   21.71    0.90   0
   1 -10  13    0.88    3.13   0
   1  -8  14   15.51    3.45   0
   1  -7  14    3.62    3.29   0
   1  -6  14   10.11    3.34   0
   1  -4  13   61.09    3.71   0
   1  -3  13    2.77    2.83   0
   1  -2  12   -0.50    2.41   0
   1  -1   3 1301.62    4.94   0
   1  -1  11    4.84    2.26   0
   0  -3  16   10.45    3.56   0
   0  -1  15    9.60    3.23   0
   0   0  14  130.12    4.33   0
   0   1  13   23.10    2.77   0
   1 -14   7   25.79    2.24   0
   1 -13  10   18.07    2.80   0
   1 -12  11    1.93    2.79   0
   1 -11  12    8.44    3.08   0
   1  -9  13   30.04    3.51   0
   1  -8  13    0.10    3.12   0
   1  -7  13   37.32    3.36   0
   1  -6  13    9.31    3.13   0
   1  -5  13   28.47    3.16   0
   1  -3  12    5.42    2.51   0
   1   0   5 2482.80    8.30   0
   1   0   6    0.39    1.16   0
   1   0   7  775.48    5.57   0
   0  -2  15    9.62    3.26   0
   0   3   5  347.34    2.91   0
   1 -13   5   38.38    2.03   0
   1 -13   8   12.87    2.53   0
   1 -13   9   71.05    3.18   0
   1 -12  10   79.27    3.67   0
   1 -11  11    6.33    3.22   0
   1 -10  12   84.90    3.98   0
   1  -9  12    2.15    3.16   0
   1  -4  12   27.66    2.85   0
   1  -2  11  196.11    4.10   0
   1  -1   9    5.31    1.75   0
   0  -4  15   54.44    4.12   0
   0  -3  15   16.08    3.36   0
   0  -1  14    6.48    2.94   0
   0   0  13   -2.13    2.43   0
   0   3   6  145.08    2.20   0
   0   3   7   13.37    1.31   0
   1 -13   6    5.00    1.88   0
   1 -13   7   46.14    2.45   0
   1 -12   9    2.21    2.49   0
   1 -10  11   -0.85    2.64   0
   1  -9   1 1060.90    3.99   0
   1  -8  12  118.09    4.24   0
   1  -7  12   19.47    3.02   0
   1  -6  12   81.76    3.60   0
   1  -5  12   29.08    2.98   0
   1  -3  11    3.13    2.32   0
   1  -2  10   11.25    2.17   0
   0  -6  15    5.37    3.41   0
   0  -5  15   12.94    3.45   0
   0  -2  14   91.22    3.96   0
   0   2  10    1.84    1.74   0
   1 -12   4  114.73    2.39   0
   1 -12   8    1.71    2.36   0
   1 -11  10    5.92    2.58   0
   1 -10  10  104.83    3.93   0
   1  -9  11    8.31    2.82   0
   1  -8  11   11.79    2.77   0
   1  -7  11    6.15    2.82   0
   1  -6  11   52.35    3.26   0
   1  -5  11   -2.20    2.29   0
   1  -4  11  111.92    3.48   0
   1  -3   2 1183.99    4.23   0
   1  -2   3 3054.15    7.61   0
   1  -2   9    4.46    1.84   0
   1  -1   5  113.79    2.03   0
   1  -1   6  349.54    3.58   0
   1  -1   7   71.98    2.17   0
  -1  -1  16    0.77    3.15   0
  -1   3   0  673.60    2.20   0
   0 -16   7   26.64    2.53   0
   0  -3  14   -0.20    2.84   0
   0  -1  13   24.12    2.79   0
   0   0  12  122.39    3.61   0
   0   1  11  198.04    3.93   0
   1 -12   6   38.75    2.25   0
   1 -12   7    5.26    1.89   0
   1 -11   9  101.50    3.43   0
   1  -8   1  132.69    1.48   0
   1  -4  10   65.88    2.88   0
   1  -3   9  256.66    4.03   0
   1  -2   8   86.03    2.54   0
  -1  -2  16    1.44    3.21   0
  -1   0  15   32.84    3.38   0
   0  -9  14    1.24    3.29   0
   0  -8  14    2.03    3.26   0
   0  -7  14    7.30    3.35   0
   0  -6  14   61.05    3.87   0
   0  -5  14   -1.93    2.94   0
   0  -4  14   46.69    3.31   0
   0   2   3   19.80    0.63   0
   1 -11   4   38.01    1.73   0
   1 -11   7  231.86    4.04   0
   1 -11   8    4.06    2.08   0
   1 -10   9   32.28    2.61   0
   1  -8  10  152.66    3.88   0
   1  -7  10    7.46    2.38   0
   1  -6  10   63.30    2.93   0
   1  -5  10  144.36    3.61   0
   1  -4   9  153.76    3.35   0
   1  -2   4  280.70    2.69   0
   1  -2   6    1.94    1.18   0
  -1  -4  16    2.07    3.47   0
  -1  -3  16    1.78    3.28   0
  -1  -1  15    3.85    3.07   0
   0 -15   8   52.17    3.14   0
   0 -13   0    1.28    0.63   0
   0 -13  11   -0.64    3.11   0
   0  -3  -2  459.33    1.77   0
   0  -3  13    2.43    2.64   0
   0  -1  12    3.99    2.33   0
   0   0  11   -2.20    2.00   0
   0   1  10    7.35    1.86   0
   1 -10   3  108.44    2.03   0
   1 -10   8    2.94    2.01   0
   1  -8   9   14.39    2.30   0
   1  -7   9   51.33    2.64   0
   1  -6   9   99.85    3.06   0
   1  -5   9   83.74    2.79   0
   1  -4   2    3.45    0.53   0
   1  -3   3  570.38    3.39   0
   1  -3   8  448.27    4.72   0
   1  -2   5 1763.88    7.11   0
  -1  -2  15   65.68    3.90   0
  -1   0  14    1.28    2.85   0
   0 -15   5   10.03    1.98   0
   0 -15   6   10.34    2.12   0
   0 -15   7    1.61    2.25   0
   0 -14   9   28.14    3.09   0
   0 -11  12   10.91    3.11   0
   0  -9  13    4.80    3.13   0
   0  -8  13   52.84    3.72   0
   0  -7  13    1.09    2.74   0
   0  -6  13   33.40    2.99   0
   0  -5  13   -1.01    2.67   0
   0  -4  13   17.40    2.99   0
   0  -2  12  112.93    3.58   0
   0   2   4   11.58    0.70   0
   0   2   7  149.01    2.51   0
   1 -10   4  641.09    4.68   0
   1 -10   6  237.60    3.64   0
   1 -10   7    4.69    1.82   0
   1  -9   8   23.47    2.24   0
   1  -8   8   38.93    2.37   0
   1  -5   8  203.75    3.50   0
   1  -4   8   20.93    1.83   0
   1  -3   4  178.31    2.24   0
   1  -3   6  508.04    4.32   0
  -1  -3  15    2.32    3.14   0
  -1   1  13   15.54    2.66   0
   0 -14   8   27.72    2.80   0
   0 -13  10   66.22    3.38   0
   0 -12  11    1.09    2.81   0
   0  -3  12   44.32    2.92   0
   0  -1  11  199.96    4.00   0
   0   0  10   24.72    2.09   0
   0   2   5   30.43    1.13   0
   1  -9   3  125.35    2.08   0
   1  -9   7  432.09    4.81   0
   1  -8   7    3.60    1.71   0
   1  -7   8   56.60    2.44   0
   1  -6   2  184.05    1.92   0
   1  -6   8   19.40    1.93   0
   1  -5   2    8.21    0.66   0
   1  -4   6   62.60    1.91   0
  -2  -1  16    7.11    3.46   0
  -1  -7  15   10.99    3.26   0
  -1  -6  15   -1.27    3.06   0
  -1  -5  15   17.94    3.42   0
  -1  -4  15   22.41    3.45   0
  -1  -1  14   34.47    2.96   0
   0 -14   2    9.08    1.21   0
   0 -13   9    0.39    2.79   0
   0 -12  10    0.67    2.97   0
   0 -11  11    3.59    2.69   0
   0  -9  12   54.32    3.52   0
   0  -8  12   20.01    3.04   0
   0  -7  12   83.05    3.84   0
   0  -6  12   39.75    3.27   0
   0  -5  12   59.34    3.18   0
   0  -4  12  123.20    3.79   0
   0  -2  11   30.08    2.54   0
   0   1   8   11.81    1.53   0
   1  -9   4   12.59    1.25   0
   1  -8   3   11.78    1.18   0
   1  -7   7  412.39    4.51   0
   1  -5   6  510.90    4.46   0
   1  -4   4  780.79    4.49   0
   1  -4   5  754.33    4.85   0
  -1  -2  14    7.24    2.83   0
  -1   0  13   -0.04    2.39   0
   0 -14   6   24.76    2.26   0
   0 -14   7   75.17    2.83   0
   0 -10  11    3.54    2.72   0
   0  -3  11  188.66    4.03   0
   0  -1  10    6.69    1.89   0
   0   0   9    3.44    1.64   0
   0   1   7    3.04    1.24   0
   1  -8   4  396.07    3.55   0
   1  -8   5   12.22    1.42   0
   1  -7   4   17.38    1.43   0
   1  -7   5   11.00    1.35   0
   1  -6   3   63.68    1.43   0
   1  -6   4   84.85    1.89   0
   1  -6   5  271.40    3.15   0
   1  -5   4  150.94    2.18   0
   1  -5   5   14.88    1.29   0
  -2  -3  16   37.97    3.54   0
  -2  -2  16   22.32    3.29   0
  -1  -9  14    1.43    3.27   0
  -1  -4  14   10.05    2.98   0
  -1  -3  14   31.16    3.13   0
   0 -14   3   12.81    1.41   0
   0 -14   5  110.19    2.85   0
   0 -13   8   31.92    2.54   0
   0 -12   9   33.50    2.75   0
   0 -11  10   75.93    3.39   0
   0  -9  11    5.00    2.73   0
   0  -8  11    8.73    2.66   0
   0  -5  11  141.74    3.70   0
   0  -4  11   39.20    2.75   0
   0  -2  10    0.92    1.86   0
  -2  -4  16    4.44    3.49   0
  -2  -1  15   51.52    3.63   0
  -1  -8  14    1.99    3.03   0
  -1  -7  14   10.05    3.29   0
  -1  -6  14    6.16    3.10   0
  -1  -5  14  107.97    4.18   0
  -1  -2  13   -0.09    2.41   0
  -1   0  12    0.05    2.20   0
   0 -13   1    7.53    0.96   0
   0 -13   7   14.46    2.29   0
   0 -11   9    3.98    2.64   0
   0 -10  10    1.33    2.50   0
   0  -7  11    7.86    2.37   0
   0  -6  11   15.31    2.49   0
   0  -3  10   27.42    2.32   0
   0  -1   9  497.08    5.06   0
   0   1   2  883.58    2.78   0
   0   1   6   72.94    1.74   0
  -2  -2  15    4.38    2.86   0
  -1 -16   7    0.74    2.34   0
  -1 -12  12    0.96    3.15   0
  -1 -10  13   20.41    3.40   0
  -1  -9  13   26.18    3.65   0
  -1  -3  13   79.43    3.50   0
  -1   1  11    2.07    1.98   0
  -1   2  10   39.18    2.17   0
   0 -13   6   36.84    2.38   0
   0 -12   8    2.71    2.09   0
   0  -9  10  185.14    4.19   0
   0  -8  10   33.55    2.68   0
   0  -4  10    1.42    2.05   0
   0  -2   9   16.05    1.89   0
   0   0   7    1.31    1.25   0
   0   1   5 2631.57    7.85   0
  -2  -3  15   52.16    3.75   0
  -2   0  14   49.60    3.35   0
  -1 -14  10   22.16    3.06   0
  -1 -13  11    3.66    2.87   0
  -1 -11  12    4.15    2.99   0
  -1  -8  13   13.32    3.12   0
  -1  -7  13   29.77    3.30   0
  -1  -6  13   25.12    3.05   0
  -1  -5  13   66.40    3.52   0
  -1  -4  13    2.86    2.66   0
  -1  -1  12  255.89    4.59   0
   0 -13   2  136.79    2.17   0
   0 -13   5   66.12    2.36   0
   0 -12   7  156.50    3.59   0
   0 -11   8   10.51    2.44   0
   0 -10   9  143.40    3.67   0
   0  -7  10  256.97    4.50   0
   0  -6  10    2.98    2.16   0
   0  -5  10  193.66    3.87   0
   0   1   3 1972.22    5.15   0
  -2  -7  15   35.07    3.79   0
  -2  -6  15    2.83    3.36   0
  -2  -5  15   12.10    3.35   0
  -2  -4  15    3.23    3.14   0
  -2  -1  14    5.27    2.89   0
  -1 -16   6   46.23    2.66   0
  -1 -15   8    7.05    2.75   0
  -1 -12  11   16.86    3.04   0
  -1 -10  12    0.80    2.97   0
  -1  -2  12    5.97    2.35   0
  -1   0  11  320.83    4.67   0
  -1   1  10   10.86    1.85   0
   0 -12   6    0.41    1.89   0
   0  -9   9   17.95    2.34   0
   0  -8   9  106.02    3.18   0
   0   0   6  343.71    3.32   0
  -3  -2  16    3.55    3.24   0
  -2  -2  14    4.16    2.80   0
  -1 -16   5    2.41    1.91   0
  -1 -14   9    3.93    2.56   0
  -1 -13  10    2.28    2.68   0
  -1 -11  11   52.44    3.55   0
  -1  -9  12   29.64    3.23   0
  -1  -8  12    3.63    3.10   0
  -1  -3  12  183.74    4.17   0
  -1  -1  11    1.78    2.05   0
  -1   4   2  282.31    0.92   0
   0 -11   7    1.20    1.79   0
   0 -10   8    3.11    2.03   0
   0  -9  -3    1.30    0.33   0
   0  -7   9   14.91    2.18   0
   0  -6   9  111.56    3.09   0
   0  -5   9  283.66    4.19   0
   0  -1   7    3.66    1.30   0
  -3  -3  16   68.91    4.10   0
  -2  -9  14   65.34    4.11   0
  -2  -3  14    7.15    2.95   0
  -2   0  13    1.31    2.38   0
  -1 -15   7   50.50    2.71   0
  -1 -14   8   90.60    3.55   0
  -1 -12  10   28.12    3.39   0
  -1  -7  12   85.70    3.60   0
  -1  -6  12    9.09    2.58   0
  -1  -5  12   54.86    3.08   0
  -1   0  10    1.67    1.96   0
  -1   3   7    8.45    1.18   0
   0 -11   6   43.34    2.28   0
   0 -10   7  508.79    5.36   0
   0  -8   8   30.66    2.43   0
   0  -4   8  376.88    4.46   0
   0   0   5   -0.02    0.84   0
  -3  -1  15    1.96    2.98   0
  -2  -8  14   -3.18    3.25   0
  -2  -7  14   62.70    3.93   0
  -2  -6  14   14.38    3.15   0
  -2  -5  14    9.53    2.92   0
  -2  -4  14    3.79    2.88   0
  -2  -1  13   44.85    2.98   0
  -1 -13   9   20.97    2.69   0
  -1  -9  11   46.75    3.23   0
  -1  -2  11  111.32    3.28   0
  -1   2   8  103.06    2.34   0
   0 -12   1  286.51    2.51   0
   0 -11  -1    6.85    0.53   0
   0  -7   8   74.07    2.59   0
   0  -6   8  201.91    3.48   0
   0  -5   8   26.53    1.97   0
   0  -2   7  156.22    2.68   0
   0  -1   6   68.97    1.79   0
  -3  -2  15   62.11    3.79   0
  -2 -12  12    4.74    3.40   0
  -2 -10  13   49.87    3.83   0
  -2  -2  13   15.60    2.64   0
  -1 -15   5   79.34    2.72   0
  -1 -14   7   16.50    2.52   0
  -1 -12   9   14.91    2.93   0
  -1 -11  10    6.73    2.58   0
  -1  -8  11    3.65    2.60   0
  -1  -7  11   80.40    3.22   0
  -1  -4  11  142.56    3.69   0
  -1  -3  11   14.71    2.24   0
  -1  -1  10   11.20    1.90   0
  -1   3   6 1194.84    5.55   0
   0 -12   2   46.80    1.47   0
   0 -10  -2   25.69    0.44   0
   0  -9   7   21.17    1.94   0
   0  -8   7  500.80    5.09   0
   0  -3   7   14.13    1.55   0
  -3  -4  15   54.32    3.64   0
  -3  -3  15   19.48    3.36   0
  -2 -13  11   19.40    3.40   0
  -2  -9  13    4.40    3.18   0
  -2  -8  13   91.85    3.98   0
  -2  -3  13   52.01    3.18   0
  -2   0  12   78.44    3.09   0
  -1 -13   8   13.84    2.38   0
  -1  -6  11   61.68    3.03   0
  -1  -5  11    3.36    2.20   0
   0 -11   4  547.38    4.54   0
   0  -7   7    5.46    1.61   0
   0  -2   6  805.42    5.10   0
   0  -1   5 2643.98    8.15   0
   0   0   3    0.39    0.48   0
  -3  -6  15    4.80    3.42   0
  -3  -5  15    2.24    3.24   0
  -3  -1  14    3.08    3.00   0
  -2 -11  12    9.52    3.16   0
  -2  -7  13   10.25    3.09   0
  -2  -6  13   50.11    3.33   0
  -2  -5  13   51.59    3.31   0
  -2  -4  13   33.27    3.06   0
  -2  -1  12    9.48    2.33   0
  -2   1  11   16.47    2.43   0
  -1 -15   4    3.21    1.75   0
  -1 -14   6   -0.62    2.16   0
  -1 -11   9    0.49    2.27   0
  -1  -9  10   18.25    2.64   0
  -1   1   8  150.65    2.72   0
  -1   2   7  387.97    3.64   0
   0 -11   3    2.18    1.21   0
   0  -3   6  148.85    2.46   0
  -3  -2  14    7.94    3.09   0
  -2 -12  11  166.28    4.67   0
  -2 -10  12   -1.08    3.01   0
  -1 -15   2    4.47    1.40   0
  -1 -13   7   98.58    3.13   0
  -1 -12   8   83.71    3.12   0
  -1 -10   9    4.87    2.53   0
  -1  -8  10  235.58    4.44   0
  -1  -7  10   64.87    2.94   0
  -1  -4  10  187.84    3.78   0
  -1  -1   9    8.66    1.70   0
  -1   3   5   13.54    0.92   0
   0 -11   0    0.09    0.67   0
   0  -4   6  266.89    3.21   0
   0  -2   5   28.94    1.27   0
   0  -1  -2  862.07    2.67   0
   0  -1   4  198.09    2.10   0
  -3  -8  14   53.27    3.96   0
  -3  -3  14    1.59    2.93   0
  -2 -15   8   31.70    3.21   0
  -2 -14   9    2.83    2.97   0
  -2 -13  10   81.17    3.80   0
  -2 -11  11    7.57    3.28   0
  -2  -9  12    0.49    3.03   0
  -2  -8  12   62.64    3.54   0
  -2  -3  12    5.45    2.37   0
  -2   0  11   -1.67    1.95   0
  -1 -14   5   36.29    2.29   0
  -1 -11   8    1.65    2.40   0
  -1  -9   9   86.66    3.29   0
  -1   0   8   -1.83    1.55   0
   0 -11   1    6.05    0.91   0
   0 -10   4    7.01    1.24   0
   0  -6   6  526.07    4.55   0
   0  -5   6   40.87    1.72   0
  -4  -2  15    6.02    3.31   0
  -3  -7  14   -0.96    3.18   0
  -3  -6  14   63.98    3.70   0
  -3  -5  14    1.94    2.84   0
  -3  -4  14   24.40    3.23   0
  -3   0  13  248.36    4.81   0
  -2 -16   6   15.56    2.70   0
  -2 -10  11  102.42    4.10   0
  -2  -7  12    8.30    2.73   0
  -2  -4  12  165.86    4.09   0
  -1 -13   6   15.73    1.97   0
  -1 -12   7    0.52    1.95   0
  -1  -2   9  498.46    5.03   0
  -1   1   7   19.36    1.36   0
  -1   2   6  208.21    2.55   0
   0 -10   3   10.14    1.30   0
   0  -9   4  854.75    5.30   0
   0  -3   5  361.79    3.27   0
  -3 -10  13   11.42    3.37   0
  -3  -1  13    8.64    2.66   0
  -2 -15   7    5.90    2.63   0
  -2 -13   9   34.32    3.19   0
  -2 -12  10   -2.67    2.73   0
  -2  -9  11   13.17    3.14   0
  -2  -1  11   15.91    2.24   0
  -2   1  10    5.57    1.81   0
  -1 -14   4   68.38    2.39   0
  -1 -10   8   35.79    2.47   0
  -1  -7   9   39.30    2.38   0
  -1  -5   9   16.36    2.02   0
   0  -7   5   82.69    2.03   0
   0  -4   5  216.27    2.67   0
   0  -1   3 1983.25    5.53   0
  -4  -5  15   24.75    3.60   0
  -4  -4  15    9.40    3.05   0
  -3  -9  13    9.62    3.28   0
  -3  -8  13   15.55    3.30   0
  -3  -2  13  162.82    4.26   0
  -2 -16   5   16.69    2.46   0
  -2 -14   8   56.90    3.05   0
  -2 -11  10   26.10    2.95   0
  -2  -8  11  106.04    3.73   0
  -2  -2  11   54.12    2.73   0
  -1 -13   5  136.14    3.08   0
  -1 -12   6    0.85    2.02   0
  -1 -11   7  261.15    4.15   0
  -1  -9   8   59.67    2.65   0
   0  -8   4   10.76    1.22   0
  -4  -1  14    0.12    2.76   0
  -3  -7  13   17.80    3.20   0
  -3  -6  13   22.27    3.16   0
  -3  -5  13   54.07    3.35   0
  -3  -4  13   76.20    3.54   0
  -3  -3  13   33.09    2.90   0
  -2 -12   9   43.60    3.36   0
  -2  -5  11   78.61    3.21   0
  -2  -4  11   79.95    3.13   0
  -2   0  10  411.54    4.83   0
  -1  -8   8   66.49    2.57   0
  -1   0   7  251.94    3.12   0
   0 -10   1  558.60    3.30   0
   0  -3   4   70.24    1.47   0
  -4  -8  14    7.99    3.45   0
  -4  -2  14    8.73    3.03   0
  -3 -12  11    5.28    3.06   0
  -3 -10  12   28.19    3.43   0
  -2 -16   4   84.03    2.93   0
  -2 -15   6   56.42    2.76   0
  -2 -14   7   23.01    2.79   0
  -2 -13   8   46.34    2.94   0
  -2  -9  10   21.27    2.92   0
  -2  -1  10    4.47    1.81   0
  -1 -10   7    0.31    1.78   0
  -1  -7   8   33.02    2.14   0
  -1   1   6 1587.47    6.61   0
  -1   2   5   18.61    1.03   0
   0 -10  -1  548.46    2.29   0
   0  -8   3    6.09    1.12   0
   0  -6   4  570.96    3.99   0
   0  -4   4  755.77    4.30   0
  -5  -2  15    0.63    3.08   0
  -4  -7  14   40.23    3.76   0
  -4  -6  14   25.88    3.48   0
  -4  -5  14    9.04    3.15   0
  -4  -4  14   19.87    3.24   0
  -4  -3  14   25.61    3.27   0
  -3 -13  10    1.35    3.27   0
  -3  -9  12    8.09    3.14   0
  -3  -1  12  101.93    3.38   0
  -2 -11   9    1.05    2.46   0
  -2  -8  10  149.19    4.03   0
  -1 -14   1   12.22    1.35   0
  -1 -12   5   16.27    1.70   0
  -1 -11   6   36.84    2.09   0
  -1  -5   8  121.54    2.81   0
  -1  -1   7   21.04    1.50   0
  -5  -3  15    4.17    3.12   0
  -3 -14   9   15.83    2.93   0
  -3  -8  12   29.79    2.97   0
  -3  -7  12   34.37    3.11   0
  -3  -6  12   14.52    3.03   0
  -3  -3  12  121.17    3.66   0
  -3  -2  12    9.84    2.42   0
  -2 -15   5   10.60    2.31   0
  -2 -12   8    0.92    2.35   0
  -2  -7  10   31.36    2.58   0
  -2  -6  10   24.45    2.72   0
  -2  -3  10  131.08    3.29   0
  -1 -14   0   45.82    1.46   0
  -1 -10   6   37.54    2.27   0
  -4  -9  13    9.48    3.39   0
  -3 -12  10   -1.14    2.86   0
  -3 -10  11    0.86    2.88   0
  -3  -5  12   42.84    2.99   0
  -3  -4  12    6.33    2.37   0
  -3   0  11    5.41    2.04   0
  -2 -14   6    3.45    2.00   0
  -2 -13   7    6.28    2.20   0
  -1  -2   7  395.53    3.94   0
  -1   0   6    1.30    1.00   0
   0  -9   1   76.44    1.35   0
   0  -6   3    7.55    0.87   0
   0  -4   3   42.32    1.18   0
  -4 -11  12   63.48    4.00   0
  -4  -8  13    1.13    3.17   0
  -4  -7  13    4.37    3.09   0
  -4  -3  13  153.23    4.17   0
  -4  -2  13   17.86    2.87   0
  -3 -13   9   97.26    3.87   0
  -3  -9  11  168.23    4.52   0
  -2 -15   4   20.32    2.29   0
  -2  -9   9   40.69    2.72   0
  -2  -1   9  798.91    6.23   0
   0  -5   3 2094.47    6.59   0
  -4 -10  12    1.62    3.19   0
  -4  -6  13    1.94    2.65   0
  -4  -5  13   27.59    3.13   0
  -4  -4  13    4.18    2.68   0
  -3 -15   7    5.97    2.57   0
  -3 -11  10    3.13    2.78   0
  -3  -8  11    3.62    2.67   0
  -3  -2  11   55.10    2.70   0
  -2 -14   5  220.57    4.05   0
  -2 -13   6   57.02    2.87   0
  -2 -12   7    4.17    2.14   0
  -2  -2   9    0.60    1.69   0
  -2   1   8   53.39    1.94   0
  -1  -1   6 1582.24    6.91   0
  -1   3   3    2.14    0.40   0
   0  -9   0    1.68    0.66   0
   0  -2   2 1832.67    4.70   0
  -5  -6  14   35.06    3.69   0
  -5  -5  14   72.95    4.02   0
  -5  -4  14   20.26    3.36   0
  -5  -3  14   25.76    3.07   0
  -4 -12  11   70.14    3.98   0
  -4  -9  12   75.71    4.00   0
  -3 -10  10   33.93    3.15   0
  -3  -5  11   41.20    2.83   0
  -3  -4  11   26.76    2.60   0
  -3  -3  11   96.72    3.28   0
  -3   1  10  313.32    4.31   0
  -2  -7   9   53.10    2.60   0
  -2  -6   9    1.00    1.97   0
  -2  -4   9    6.82    1.90   0
  -2  -3   9  487.79    5.15   0
  -1 -12   3    1.86    1.44   0
  -4 -13  10    3.13    3.09   0
  -4 -11  11   -1.86    3.06   0
  -4  -8  12    3.15    3.02   0
  -4  -1  12    5.56    2.38   0
  -3 -16   5    2.19    2.47   0
  -3 -13   8    0.91    2.91   0
  -3  -9  10   29.92    3.11   0
  -2 -15   3  161.45    3.23   0
  -2 -11   7   11.76    2.14   0
  -2  -9   8  415.41    5.22   0
  -2   2   7  196.46    2.80   0
  -5  -8  13   16.96    3.46   0
  -4  -7  12  104.13    4.00   0
  -4  -6  12    5.21    2.74   0
  -4  -5  12   41.51    3.37   0
  -4  -3  12    0.88    2.36   0
  -4  -2  12   83.65    3.33   0
  -3 -15   6   91.77    3.33   0
  -3  -8  10   54.59    2.93   0
  -3   0  10    1.24    1.78   0
  -2 -14   4   33.85    2.40   0
  -2 -13   5    1.07    2.04   0
  -1  -6   6    7.49    1.44   0
  -1  -5   6  370.96    3.85   0
  -1  -4   6   64.55    1.92   0
  -1  -3   6 1211.04    6.35   0
  -1   0   5   75.91    1.56   0
   0  -5   2  920.22    3.89   0
   0  -4   2 1251.19    4.32   0
  -5  -7  13    1.10    3.19   0
  -5  -2  13   65.24    3.51   0
  -4 -12  10    8.04    3.07   0
  -4  -4  12   10.62    2.46   0
  -3 -12   8  227.97    4.78   0
  -3  -1  10  308.49    4.40   0
  -2  -7   8  381.92    4.75   0
  -1 -13   0   71.39    1.69   0
  -1 -11   3   13.77    1.51   0
  -1 -10   4  465.39    4.25   0
  -1  -8   5    1.69    1.60   0
   0  -9  -1   75.14    0.96   0
  -6  -3  14   -3.01    2.99   0
  -5 -10  12   94.60    4.37   0
  -5  -5  13   14.08    2.91   0
  -4 -13   9   23.23    3.17   0
  -4  -9  11   12.44    3.11   0
  -4   0  11   -0.85    2.39   0
  -3 -13   7    2.63    2.72   0
  -3 -10   9   19.76    2.68   0
  -3  -6  10   26.94    2.57   0
  -3  -5  10  217.02    4.19   0
  -3  -4  10   51.59    2.70   0
  -3  -3  10  231.13    4.10   0
  -3  -2  10   19.93    2.19   0
  -2 -11   6  129.46    3.34   0
  -2  -6   8    0.71    1.74   0
  -1  -1   5    9.85    1.00   0
  -4 -14   8    1.39    2.74   0
  -4  -8  11   76.61    3.62   0
  -4  -7  11   38.77    3.27   0
  -3 -15   5   40.78    2.65   0
  -3 -14   6   43.22    2.77   0
  -3 -11   8    3.04    2.62   0
  -3  -9   9   74.65    3.27   0
  -2 -14   3   92.86    2.75   0
  -2 -12   5  125.21    3.18   0
  -2  -9   7    6.51    1.90   0
  -2  -4   8   -0.34    1.54   0
  -1  -9   4   18.87    1.69   0
  -1  -7   5  509.17    4.37   0
  -1   1   4  343.27    2.51   0
   0  -8   0   19.14    0.74   0
  -5 -11  11    4.50    3.23   0
  -5  -8  12  118.51    4.42   0
  -5  -7  12   11.41    3.28   0
  -4 -12   9   72.94    3.72   0
  -4 -10  10    0.75    2.82   0
  -4  -5  11   72.86    3.18   0
  -4  -3  11  125.63    3.54   0
  -4  -2  11   19.58    2.46   0
  -3 -16   3    1.61    2.06   0
  -3  -8   9   40.38    2.73   0
  -3   0   9    1.84    1.63   0
  -2 -13   4    6.28    1.65   0
  -2  -8   7   47.66    2.35   0
  -2   0   7    1.37    1.21   0
  -1 -13  -1  148.96    1.93   0
  -1  -6   5   77.24    1.97   0
  -1  -5   5  957.77    5.59   0
  -6  -6  13   24.10    3.46   0
  -6  -2  13    0.98    2.82   0
  -5 -10  11   18.74    3.43   0
  -5  -6  12   53.88    3.46   0
  -5  -5  12    0.26    2.84   0
  -5  -2  12   15.31    2.71   0
  -5  -1  12    4.78    2.53   0
  -4 -13   8   47.19    3.50   0
  -4  -9  10    0.80    2.69   0
  -4  -4  11   45.39    2.79   0
  -3 -12   7    5.06    2.32   0
  -3 -10   8  254.52    4.59   0
  -3  -1   9    1.78    1.65   0
  -2 -10   6   79.58    2.60   0
  -2  -7   7  483.05    4.99   0
  -2   2   6  902.88    5.06   0
  -1 -11   2   14.16    1.39   0
  -1 -10   3    3.66    1.15   0
  -1  -8   4  567.82    4.47   0
  -1  -4   5  146.91    2.32   0
  -1  -3   5   14.45    1.15   0
  -6  -5  13    0.08    2.80   0
  -6  -4  13   19.75    3.26   0
  -6  -3  13   30.88    3.28   0
  -5  -9  11   18.71    3.51   0
  -5  -4  12   19.75    2.81   0
  -5  -3  12    4.91    2.43   0
  -4 -15   6   30.79    3.28   0
  -4 -14   7   12.17    3.08   0
  -4  -8  10    8.11    2.43   0
  -3 -15   4    3.81    2.07   0
  -3 -14   5    2.35    2.40   0
  -3  -5   9  112.16    3.18   0
  -3  -3   9  204.03    3.81   0
  -3  -2   9  172.29    3.36   0
  -2 -11   5   13.84    1.81   0
  -2  -6   7  275.28    3.81   0
  -2  -1   7  241.82    3.20   0
  -5  -8  11   18.15    3.38   0
  -4  -7  10    1.41    2.37   0
  -4   0  10  777.76    6.72   0
  -3 -11   7    2.16    2.19   0
  -3  -9   8  128.96    3.47   0
  -3  -4   9  129.26    3.13   0
  -2 -12   4    3.79    1.83   0
  -2  -9   6   32.10    2.06   0
  -1   0   4    0.61    0.61   0
   0  -9  -2  517.41    1.82   0
   0  -7   0    0.32    0.51   0
  -6  -8  12   22.03    3.48   0
  -6  -7  12  128.37    4.77   0
  -5  -7  11   13.47    2.92   0
  -4 -12   8    2.69    2.75   0
  -4  -6  10   19.79    2.56   0
  -4  -1  10    1.35    2.01   0
  -3 -12   6  184.21    4.08   0
  -3  -8   8  188.71    3.86   0
  -2  -8   6    7.15    1.66   0
  -2   1   6  269.02    2.92   0
  -1 -13  -2    7.24    0.82   0
  -1 -12   0  142.41    2.11   0
  -1  -9   3    6.55    1.15   0
  -7  -3  13   24.54    3.31   0
  -6  -6  12   35.44    3.44   0
  -5 -10  10   23.12    3.29   0
  -5  -6  11   37.34    3.09   0
  -5  -1  11   24.10    2.55   0
  -4 -14   6    1.85    2.76   0
  -4  -9   9    5.50    2.51   0
  -4  -5  10    4.83    2.21   0
  -4  -4  10  306.58    4.82   0
  -4  -3  10    2.28    2.11   0
  -4  -2  10  414.16    5.23   0
  -3 -15   3   54.96    2.77   0
  -3 -14   4   16.36    2.36   0
  -3 -13   5  146.04    3.72   0
  -3  -7   8   29.44    2.33   0
  -2 -10   5  221.39    3.49   0
  -2   3   5  148.24    1.90   0
  -1 -10   2 1139.63    5.75   0
  -1  -6   4  391.61    3.50   0
   0  -8  -1  810.98    2.71   0
  -6  -9  11    6.57    3.29   0
  -6  -4  12   68.72    3.63   0
  -6  -3  12   27.48    3.13   0
  -6  -2  12   13.63    2.89   0
  -5 -13   8    4.14    3.35   0
  -5  -9  10   11.38    3.07   0
  -5  -5  11   17.89    2.58   0
  -5  -4  11   64.42    3.16   0
  -5  -3  11   28.50    2.67   0
  -5  -2  11  195.02    4.20   0
  -4 -15   5    8.11    2.56   0
  -4  -8   9  280.95    4.86   0
  -3  -6   8  418.90    5.01   0
  -2   0   6  168.84    2.47   0
  -1  -5   4  638.68    4.24   0
  -1  -4   4  223.29    2.57   0
  -1  -2   4  166.86    2.06   0
  -6  -8  11    7.57    3.42   0
  -5 -14   7    9.54    3.30   0
  -5  -8  10   51.85    3.40   0
  -4 -12   7   33.88    2.92   0
  -4 -10   8    4.60    2.73   0
  -4  -7   9   23.86    2.81   0
  -4   1   9    4.59    1.73   0
  -3 -11   6    2.10    2.04   0
  -3  -9   7    7.15    2.05   0
  -3  -5   8   17.32    1.99   0
  -3  -4   8   79.60    2.59   0
  -3  -3   8   38.90    2.10   0
  -3  -2   8   86.26    2.49   0
  -1  -3   4  455.15    3.37   0
  -7  -6  12   31.63    3.55   0
  -6  -7  11   13.83    3.09   0
  -5  -7  10   17.51    2.61   0
  -4 -16   3   19.23    2.86   0
  -4   0   9    1.58    1.72   0
  -3 -15   2  116.78    3.23   0
  -3  -8   7   92.85    2.87   0
  -2  -4   6 1153.00    6.59   0
  -2  -2   6  868.46    5.46   0
  -2  -1   6  287.96    3.19   0
  -1 -13  -3   94.56    1.32   0
  -1   3   2  163.18    0.99   0
  -7  -5  12   45.63    3.63   0
  -7  -4  12   13.91    3.18   0
  -7  -3  12   70.79    3.72   0
  -7  -2  12   19.40    3.05   0
  -6 -10  10   20.58    3.39   0
  -6  -6  11    0.06    2.74   0
  -5 -10   9    4.44    2.63   0
  -5  -6  10   41.43    3.02   0
  -5   0  10    1.14    2.09   0
  -4 -15   4    8.13    2.36   0
  -4 -14   5   18.97    2.58   0
  -4 -11   7   19.96    2.86   0
  -4  -9   8   88.29    3.29   0
  -4  -5   9    3.22    2.14   0
  -4  -2   9    7.97    2.20   0
  -3 -14   3    2.37    1.85   0
  -3 -13   4   22.09    2.22   0
  -3 -10   6  544.99    5.75   0
  -2 -14   0   20.55    1.71   0
  -2  -3   6  278.52    3.31   0
  -1 -12  -1    3.62    0.91   0
  -1  -9   2   50.57    1.48   0
  -1  -7   3  279.28    2.88   0
  -6  -9  10  207.87    5.20   0
  -6  -5  11  156.63    4.38   0
  -6  -4  11    2.66    2.65   0
  -6  -3  11  111.51    3.80   0
  -6  -2  11   12.71    2.65   0
  -6  -1  11  111.37    3.65   0
  -5 -13   7   29.79    3.20   0
  -5  -5  10   29.09    2.68   0
  -5  -4  10   34.28    2.69   0
  -5  -3  10  127.82    3.50   0
  -5  -2  10   -0.24    2.14   0
  -4  -3   9   44.47    2.47   0
  -3  -7   7   14.66    1.90   0
   0   2  -1    4.25    0.31   0
  -6 -11   9   13.29    3.26   0
  -6  -8  10   -3.16    2.91   0
  -5 -14   6   43.94    3.32   0
  -5  -8   9   16.88    2.53   0
  -4 -16   2   26.90    2.81   0
  -4 -12   6   20.67    2.60   0
  -4 -10   7    6.27    2.57   0
  -4  -8   8   42.17    2.67   0
  -3 -15   1   25.83    2.13   0
  -3 -11   5   45.59    2.39   0
  -3  -6   7   48.88    2.26   0
  -1  -6   3  388.00    3.21   0
  -6 -10   9   93.31    3.94   0
  -6  -7  10   81.54    3.73   0
  -5 -10   8   21.03    3.24   0
  -4 -15   3   54.26    3.28   0
  -4 -13   5   11.38    2.46   0
  -3 -14   2   54.74    2.56   0
  -3 -12   4    8.01    2.18   0
  -3   0   7 1115.63    6.54   0
  -2  -6   5  574.05    4.72   0
  -2   1   5   17.62    1.04   0
  -1  -8   2 1404.92    5.99   0
  -1  -5   3  251.12    2.58   0
   0  -5   0    1.64    0.42   0
  -7  -9  10   10.63    3.43   0
  -7  -5  11    0.21    2.92   0
  -7  -3  11   16.19    2.83   0
  -5 -13   6    1.29    2.90   0
  -5  -7   9  182.99    4.16   0
  -4  -9   7    7.79    2.22   0
  -4  -6   8   63.31    2.76   0
  -3 -13   3  119.99    3.00   0
  -3 -10   5   25.28    2.29   0
  -3  -8   6  433.75    4.94   0
  -2 -14  -1   88.73    2.16   0
  -7  -8  10   78.69    4.10   0
  -6 -11   8    7.85    2.87   0
  -6  -9   9   30.27    3.35   0
  -6  -5  10   54.02    3.20   0
  -6  -4  10   48.08    2.97   0
  -6  -1  10    0.99    2.47   0
  -5 -15   4   21.16    3.25   0
  -5 -14   5    9.46    2.73   0
  -5 -11   7  107.85    4.06   0
  -5  -9   8    2.12    2.55   0
  -5  -6   9  120.73    3.55   0
  -5  -5   9  106.75    3.40   0
  -4  -5   8  224.71    3.99   0
  -4  -4   8  144.85    3.32   0
  -4   0   8  743.77    5.96   0
  -2 -10   3   20.94    1.59   0
  -2  -8   4    3.11    1.35   0
  -2  -4   5  888.29    5.47   0
  -2   0   5    0.43    0.88   0
  -1 -12  -2   23.11    1.06   0
  -1  -4   3  831.72    4.27   0
  -1  -1   3   78.79    1.24   0
   0  -7  -1  416.04    1.89   0
  -8  -4  11    6.57    3.34   0
  -7  -7  10    3.64    3.11   0
  -6  -8   9   82.53    3.75   0
  -6  -3  10    5.02    2.33   0
  -6  -2  10   47.56    2.84   0
  -5  -4   9  151.40    3.70   0
  -5  -3   9   50.49    2.67   0
  -5  -2   9   28.00    2.33   0
  -5  -1   9    4.90    2.01   0
  -5   0   9   56.87    2.54   0
  -4 -12   5   99.90    3.28   0
  -4  -8   7    1.49    2.09   0
  -4  -3   8  107.36    2.88   0
  -4  -2   8  538.57    5.34   0
  -3 -11   4   40.06    2.47   0
  -3  -7   6    8.64    1.72   0
  -3   2   6   52.62    1.74   0
  -2 -11   2  324.62    3.74   0
  -2  -3   5  158.54    2.45   0
  -2  -2   5   31.47    1.39   0
  -2  -1   5   18.42    1.17   0
  -2   3   4  132.61    1.65   0
  -1  -7   2    3.79    0.99   0
  -1  -3   3    2.69    0.67   0
  -1  -2   3 1070.03    4.42   0
  -8  -3  11   31.62    3.34   0
  -8  -2  11   12.75    3.02   0
  -7  -6  10   67.91    3.68   0
  -6 -12   7   95.55    4.02   0
  -6 -10   8    4.81    3.01   0
  -6  -7   9   21.14    3.14   0
  -5 -12   6   60.66    3.33   0
  -5 -10   7   12.99    2.91   0
  -5  -8   8    4.41    2.33   0
  -4 -15   2   20.49    2.36   0
  -4 -14   3   51.19    2.98   0
  -3 -14   1   55.97    2.47   0
  -3 -12   3   16.21    2.15   0
  -3  -9   5  267.51    3.94   0
  -2 -12   1   62.61    2.01   0
  -2  -7   4  311.84    3.50   0
  -1 -11  -1  595.25    3.58   0
  -7  -9   9   17.46    3.35   0
  -7  -5  10   31.84    3.13   0
  -6  -6   9  115.71    4.04   0
  -5 -13   5   -1.26    2.55   0
  -5  -7   8   38.78    2.81   0
  -4 -11   5   18.41    2.66   0
  -3 -13   2    0.23    1.62   0
  -2  -9   3   45.26    1.77   0
  -8  -6  10   19.70    3.41   0
  -7  -8   9    7.97    3.13   0
  -7  -3  10    1.04    2.59   0
  -7  -2  10    6.64    2.66   0
  -7  -1  10    6.29    2.66   0
  -6  -9   8   -0.77    2.87   0
  -6  -5   9   30.16    2.83   0
  -5 -14   4   36.65    2.99   0
  -5 -11   6   16.39    2.74   0
  -5  -9   7  117.31    3.64   0
  -5  -6   8   60.18    2.90   0
  -4  -9   6  452.79    5.43   0
  -4  -6   7   49.17    2.48   0
  -3 -10   4   37.13    2.11   0
  -3  -8   5  271.05    3.85   0
  -3   0   6    0.75    1.37   0
  -2 -14  -2   74.25    1.96   0
  -2  -6   4  269.26    3.17   0
  -1  -6   2  741.85    4.05   0
  -8  -5  10   55.67    3.86   0
  -7 -10   8   18.62    3.38   0
  -7  -7   9   64.65    3.68   0
  -6  -8   8   38.66    2.93   0
  -6  -4   9   42.65    2.88   0
  -6  -3   9   35.11    2.57   0
  -6   0   9    2.27    2.11   0
  -5  -5   8  199.85    4.04   0
  -4 -15   1    4.19    2.50   0
  -4 -12   4   18.13    2.36   0
  -3  -2   6   54.20    1.91   0
  -3  -1   6  401.76    3.93   0
  -2 -10   2  181.56    2.86   0
  -2   2   4 2863.20    7.34   0
  -1  -8   1   85.08    1.65   0
   0  -8  -2    1.31    0.38   0
  -8  -4  10   35.74    3.25   0
  -8  -3  10   39.21    3.37   0
  -8  -2  10    6.05    2.87   0
  -7  -6   9   99.48    3.84   0
  -6 -12   6    2.42    2.92   0
  -6 -10   7  186.49    4.78   0
  -5 -12   5    1.11    2.53   0
  -5  -8   7    2.52    2.32   0
  -5  -4   8    6.38    2.12   0
  -5  -3   8  515.93    5.64   0
  -5   0   8    0.41    1.77   0
  -4 -14   2    2.83    2.08   0
  -4 -13   3    3.10    2.06   0
  -4 -10   5   44.99    2.60   0
  -4  -8   6    2.52    2.00   0
  -4  -4   7    5.22    1.75   0
  -4  -3   7  365.44    4.41   0
  -3 -11   3  254.15    3.78   0
  -2 -13  -1    2.23    1.44   0
  -2 -11   1   19.90    1.57   0
  -2  -5   4  142.19    2.34   0
  -1   2   2  113.51    0.96   0
  -7 -11   7   84.41    4.18   0
  -7  -9   8    3.45    2.85   0
  -7  -5   9   22.74    2.88   0
  -6 -13   5   21.38    3.12   0
  -6  -7   8   -1.56    2.48   0
  -5 -15   2   37.18    3.28   0
  -5 -14   3    2.65    2.81   0
  -5 -13   4    3.30    2.51   0
  -5  -2   8   16.40    2.10   0
  -5  -1   8  528.29    5.45   0
  -4  -2   7   32.53    1.95   0
  -3 -14   0  130.81    3.03   0
  -3 -13   1   38.27    2.23   0
  -3 -12   2   65.75    2.35   0
  -2  -4   4  784.81    4.84   0
  -1  -5   2   -0.05    0.65   0
   0  -9  -3    1.85    0.38   0
  -8  -6   9   14.15    3.25   0
  -7  -8   8   16.93    3.15   0
  -7  -4   9  129.96    4.01   0
  -7  -3   9   -0.08    2.63   0
  -6 -11   6   50.19    3.37   0
  -6  -9   7    2.74    2.68   0
  -6  -6   8   67.52    3.17   0
  -5 -11   5   21.29    2.87   0
  -4  -9   5   72.26    2.90   0
  -1 -12  -3    1.49    0.84   0
  -8  -5   9  102.81    4.23   0
  -7 -10   7    2.66    3.07   0
  -7  -7   8   10.59    2.72   0
  -7  -1   9    5.03    2.43   0
  -6 -12   5    6.51    3.28   0
  -6  -5   8    1.51    2.29   0
  -5  -9   6    4.17    2.26   0
  -5  -6   7   52.79    2.71   0
  -4 -15   0   32.72    2.62   0
  -4 -12   3  335.72    4.97   0
  -4  -6   6    2.73    1.73   0
  -3 -10   3  417.62    4.57   0
  -2  -7   3  106.79    2.14   0
  -2  -3   4  129.99    2.07   0
  -2  -1   4   22.69    1.10   0
  -2   0   4 2675.30    7.69   0
  -1  -4   2  289.00    2.35   0
  -8  -4   9    1.22    2.94   0
  -7  -9   7  224.22    5.44   0
  -6 -13   4   24.74    3.45   0
  -6 -10   6    5.08    2.87   0
  -6  -8   7  107.54    3.69   0
  -6  -4   8   97.98    3.31   0
  -6  -3   8   10.77    2.29   0
  -5 -15   1    8.89    2.86   0
  -5 -12   4  101.42    3.58   0
  -5  -5   7   52.89    2.63   0
  -4 -14   1    9.51    2.13   0
  -4 -13   2   31.72    2.45   0
  -4  -5   6  265.19    3.88   0
  -3   2   5  101.04    1.94   0
  -1 -11  -2    1.45    0.84   0
  -1 -10  -1   22.09    1.02   0
  -8  -2   9   16.39    2.97   0
  -7  -6   8   57.16    3.25   0
  -6 -14   3   -0.94    2.82   0
  -6  -7   7    4.75    2.39   0
  -6  -1   8   10.31    2.11   0
  -6   0   8  449.63    5.30   0
  -5 -14   2    3.00    2.46   0
  -5 -10   5   17.03    2.59   0
  -5  -8   6  299.64    4.77   0
  -5  -4   7  176.17    3.62   0
  -4 -10   4   49.15    2.53   0
  -4   2   6   38.66    1.82   0
  -3  -4   5  325.16    3.68   0
  -2  -6   3  748.35    4.81   0
  -1  -3   2  167.65    1.73   0
  -1   1   2  974.93    3.03   0
  -8  -9   7    8.23    3.35   0
  -8  -6   8   20.10    3.24   0
  -7 -12   5    6.46    3.17   0
  -7 -10   6   12.21    3.35   0
  -7  -8   7   23.47    3.18   0
  -7  -5   8   56.97    3.18   0
  -7  -4   8   16.04    2.51   0
  -6 -11   5    8.44    2.78   0
  -6  -9   6   75.26    3.46   0
  -5  -7   6   42.85    2.58   0
  -5  -3   7    9.90    1.90   0
  -5  -2   7  479.45    5.15   0
  -5  -1   7   45.86    2.39   0
  -5   1   7   47.05    2.12   0
  -4 -11   3    2.29    2.24   0
  -3  -3   5  281.61    3.35   0
  -3  -2   5  101.62    2.15   0
  -3   1   5  101.73    1.92   0
  -2 -13  -2    0.44    1.23   0
  -2 -11   0  159.50    2.58   0
  -8  -5   8   61.67    3.71   0
  -7  -3   8  139.50    3.90   0
  -6 -12   4    4.88    2.76   0
  -6  -6   7  212.32    4.28   0
  -5 -11   4   75.67    3.18   0
  -5  -9   5   -0.41    2.14   0
  -4 -15  -1   86.46    3.15   0
  -4  -7   5   58.37    2.43   0
  -4   0   6    4.25    1.38   0
  -3  -1   5  105.29    2.10   0
  -1   0   2    0.41    0.34   0
  -8  -8   7   51.21    3.87   0
  -8  -4   8   21.00    3.15   0
  -7 -11   5   29.88    3.40   0
  -7  -9   6   16.60    3.43   0
  -7  -7   7  163.39    4.41   0
  -6 -14   2   11.52    3.30   0
  -6 -13   3   -0.91    2.68   0
  -6 -10   5   31.17    3.06   0
  -6  -8   6   14.93    2.57   0
  -6  -5   7   36.06    2.66   0
  -5 -15   0   -0.08    2.69   0
  -5 -12   3    0.57    2.31   0
  -5  -6   6  161.02    3.57   0
  -4 -14   0    5.09    2.25   0
  -4 -13   1   10.84    2.30   0
  -4 -12   2   -1.61    1.88   0
  -3  -6   4    1.06    1.35   0
  -2  -5   3  242.70    2.76   0
  -1  -6   1 1345.96    5.04   0
  -1  -1   2 1003.37    3.60   0
   1  -6  -4  390.13    1.77   0
  -9  -4   8   12.43    3.33   0
  -9  -3   8    7.03    3.40   0
  -8  -3   8   20.24    3.03   0
  -8  -2   8    6.51    2.87   0
  -8  -1   8   21.93    2.89   0
  -7 -12   4  108.59    4.38   0
  -7  -6   7    8.25    2.68   0
  -6  -4   7   91.79    3.17   0
  -6  -3   7   13.83    2.48   0
  -5 -14   1   19.29    2.61   0
  -5 -13   2    3.75    2.36   0
  -5  -8   5   61.86    2.73   0
  -5  -5   6    5.10    1.96   0
  -9  -2   8    8.78    3.14   0
  -8  -9   6   21.82    3.51   0
  -8  -6   7   49.68    3.54   0
  -7 -10   5    3.27    3.03   0
  -7  -8   6   39.02    3.22   0
  -7  -5   7  104.83    3.78   0
  -6 -11   4  141.50    4.18   0
  -6  -9   5    1.57    2.73   0
  -6  -7   6   28.62    2.63   0
  -6  -2   7   49.63    2.56   0
  -6   0   7    2.45    1.88   0
  -4 -10   3  392.43    4.86   0
  -4  -8   4   56.46    2.40   0
  -3  -5   4 1421.62    7.22   0
  -2  -9   1   37.50    1.51   0
  -2  -7   2  986.55    5.42   0
  -2  -4   3  259.19    2.72   0
  -2   3   3 1038.96    3.81   0
  -8 -10   5   51.36    4.21   0
  -8  -8   6    3.17    3.51   0
  -8  -5   7   41.79    3.21   0
  -7  -4   7    7.75    2.44   0
  -6 -12   3   32.28    3.14   0
  -6  -6   6  300.28    4.86   0
  -5 -15  -1    1.86    2.64   0
  -5  -7   5   59.66    2.61   0
  -5  -4   6  174.42    3.40   0
  -4 -15  -2   46.64    2.52   0
  -4 -11   2   17.97    2.37   0
  -1  -9  -1 1101.89    4.68   0
  -9  -5   7   21.92    3.57   0
  -8  -4   7   82.51    3.82   0
  -7 -11   4    0.06    2.96   0
  -7  -9   5   95.16    3.91   0
  -7  -7   6   53.40    3.26   0
  -7  -3   7    6.54    2.33   0
  -6 -14   1   22.32    3.08   0
  -6 -13   2   20.28    2.95   0
  -6  -8   5   17.22    2.82   0
  -5 -14   0   63.28    3.39   0
  -5 -13   1  127.79    3.92   0
  -5 -12   2    1.57    2.27   0
  -5  -9   4    2.31    2.07   0
  -5  -3   6  103.54    2.76   0
  -5  -2   6   41.20    2.14   0
  -4 -14  -1   -0.43    2.16   0
  -4 -13   0   82.01    3.00   0
  -3  -7   3  764.57    5.50   0
  -3  -4   4    0.30    1.19   0
  -2 -13  -3   38.29    1.59   0
  -2 -10   0    7.25    1.29   0
  -2  -3   3 1085.03    5.15   0
  -1  -5   1  318.16    2.38   0
  -9  -4   7   34.75    3.66   0
  -8  -9   5   -1.37    3.51   0
  -8  -7   6    1.56    2.98   0
  -8  -3   7  121.71    4.03   0
  -7 -12   3   -2.16    2.98   0
  -7  -6   6   16.30    2.78   0
  -7  -1   7    0.74    2.14   0
  -7   0   7   66.24    2.92   0
  -6  -5   6   49.69    2.77   0
  -5  -6   5   69.77    2.69   0
  -5  -1   6  379.24    4.40   0
  -5   0   6    3.72    1.58   0
  -4  -9   3   -0.54    1.77   0
  -3  -3   4 1110.03    6.03   0
  -3   3   4 1100.42    5.00   0
  -2  -6   2  330.63    3.18   0
  -2  -2   3  784.04    4.23   0
  -2   2   3  740.78    3.41   0
  -1 -11  -3  233.76    2.26   0
  -1 -10  -2  180.05    2.04   0
  -9  -3   7   71.02    3.81   0
  -9  -1   7   -0.58    3.17   0
  -8  -2   7   10.99    2.78   0
  -8  -1   7   33.05    3.00   0
  -7 -10   4  125.59    4.39   0
  -7  -8   5   12.47    2.91   0
  -6 -11   3    4.36    2.63   0
  -6  -7   5    2.86    2.18   0
  -5 -10   3    9.47    2.32   0
  -5  -8   4  193.19    3.85   0
  -2  -1   3  522.88    3.33   0
  -2   1   3  526.77    3.06   0
   0  -7  -2  159.90    1.13   0
  -8 -10   4    0.90    3.29   0
  -8  -8   5   99.70    4.37   0
  -7 -11   3    1.27    3.23   0
  -7  -5   6   63.17    3.18   0
  -6 -14   0    4.37    2.80   0
  -6 -13   1   -0.90    2.62   0
  -6 -12   2   12.75    2.82   0
  -6  -9   4  250.74    4.76   0
  -6  -3   6   83.66    2.96   0
  -5 -11   2    2.95    2.44   0
  -5  -5   5   -1.20    1.81   0
  -4 -10   2   20.66    1.99   0
  -4  -6   4  150.54    2.99   0
  -4   0   5    1.53    1.23   0
  -4   1   5  809.65    5.30   0
  -3  -2   4   14.40    1.18   0
  -3  -1   4  906.47    5.15   0
  -9  -5   6  122.37    4.74   0
  -7 -12   2   58.61    3.78   0
  -7  -9   4    2.31    2.64   0
  -7  -7   5   34.17    3.03   0
  -7  -4   6   17.88    2.56   0
  -6  -6   5   23.03    2.46   0
  -6  -2   6  231.25    4.01   0
  -6  -1   6    9.86    2.02   0
  -6   0   6    7.44    1.85   0
  -5 -14  -1    4.26    2.69   0
  -5 -13   0    9.22    2.68   0
  -5 -12   1    9.87    2.66   0
  -5  -4   5  213.44    3.63   0
  -4 -14  -2   56.87    2.90   0
  -3  -8   2  276.32    3.48   0
  -3   0   4    0.60    0.91   0
  -3   1   4  852.13    4.69   0
  -1  -4   1 1950.92    5.46   0
  -9  -7   5   36.59    3.97   0
  -9  -4   6    1.15    3.22   0
  -8  -9   4   28.83    3.68   0
  -8  -7   5    0.42    3.12   0
  -8  -4   6  140.70    4.32   0
  -7  -3   6  120.07    3.58   0
  -7  -2   6    0.95    2.47   0
  -6  -8   4    0.25    2.37   0
  -5  -9   3  295.82    4.60   0
  -5  -7   4   80.15    2.80   0
  -3  -5   3  359.24    3.63   0
  -2  -9   0  551.45    4.18   0
  -9  -6   5    6.99    3.29   0
  -9  -3   6   23.46    3.43   0
  -9  -2   6   -0.58    3.04   0
  -8 -10   3    4.60    3.63   0
  -8  -6   5   69.00    3.61   0
  -8  -3   6   19.58    2.78   0
  -8  -2   6  151.71    4.26   0
  -7  -8   4  106.13    4.11   0
  -7  -6   5   17.74    2.66   0
  -7  -1   6  334.56    5.03   0
  -7   0   6    2.86    2.08   0
  -6 -11   2   16.71    2.82   0
  -6  -5   5  314.72    4.78   0
  -5  -3   5    7.23    1.65   0
  -4  -7   3  125.82    2.82   0
  -3  -9   1   56.62    2.17   0
  -2 -13  -4   88.52    2.14   0
  -2  -7   1  187.60    2.52   0
   1  -9  -6    5.61    0.45   0
   1  -8  -5    1.71    0.36   0
  -9  -1   6   48.28    3.55   0
  -8  -8   4   14.56    3.31   0
  -8  -1   6   -0.10    2.52   0
  -8   0   6  201.01    4.55   0
  -7 -11   2    7.17    3.12   0
  -7  -5   5  125.43    3.79   0
  -6 -13   0   16.87    2.96   0
  -6 -12   1  120.11    4.04   0
  -6  -9   3   30.05    2.78   0
  -6  -7   4  324.64    5.01   0
  -6  -4   5   21.22    2.30   0
  -5 -10   2   18.23    2.33   0
  -5  -8   3    2.91    2.24   0
  -5  -6   4  162.07    3.37   0
  -5  -1   5   12.36    1.69   0
  -3  -7   2   62.97    1.94   0
  -2 -10  -1  846.51    5.17   0
  -9  -7   4    8.43    3.95   0
  -9  -5   5   52.44    3.97   0
  -8  -5   5    2.59    2.77   0
  -7 -12   1    0.72    3.03   0
  -7  -9   3   -1.04    2.63   0
  -7  -7   4   38.87    2.92   0
  -6  -3   5  380.70    4.95   0
  -5 -14  -2   10.76    2.52   0
  -5 -13  -1    8.60    2.65   0
  -5 -12   0  119.04    3.78   0
  -5 -11   1  331.32    5.03   0
  -4 -14  -3  112.51    3.53   0
  -3  -4   3 1212.20    6.24   0
  -2 -12  -3  300.18    3.33   0
  -2  -4   2  668.76    4.01   0
  -1  -3   1 2649.23    5.98   0
   0   2   0 2835.80    3.19   0
   1  -5  -3  242.10    1.10   0
  -9  -4   5    2.56    3.25   0
  -8  -9   3    5.42    3.34   0
  -8  -7   4  105.35    4.35   0
  -7  -4   5   53.05    2.90   0
  -6 -10   2    1.41    2.48   0
  -6  -6   4    7.62    2.25   0
  -5  -5   4   22.49    1.99   0
  -4 -13  -2  111.66    3.32   0
  -4 -11   0   53.70    2.60   0
  -4  -8   2  329.08    4.17   0
  -4  -2   4  771.75    5.41   0
  -1 -12  -5   12.29    1.09   0
   1  -2  -2  116.09    0.96   0
  -9  -6   4   11.24    3.55   0
  -9  -3   5   30.81    3.55   0
  -9  -2   5   -0.14    3.31   0
  -8  -6   4   60.40    3.93   0
  -8  -3   5    7.80    2.73   0
  -7  -6   4   57.18    3.16   0
  -7  -3   5   46.16    2.83   0
  -6 -13  -1   10.66    3.28   0
  -6 -12   0    1.59    2.80   0
  -6 -11   1    3.32    2.59   0
  -6  -8   3   90.62    3.29   0
  -6  -1   5  562.69    5.62   0
  -6   0   5    0.79    2.03   0
  -5  -9   2   61.71    2.75   0
  -5  -7   3  246.02    4.00   0
  -5  -4   4   67.40    2.43   0
  -4 -12  -1   20.07    2.06   0
  -4  -1   4   71.14    1.97   0
  -3  -6   2  471.54    4.13   0
  -3  -3   3   27.41    1.36   0
  -2  -8   0  164.86    2.41   0
  -1  -9  -2  118.85    1.70   0
   1 -10  -7    1.17    0.44   0
  -9  -5   4   57.84    3.89   0
  -9  -1   5    3.78    3.02   0
  -8  -8   3    2.88    3.30   0
  -8  -2   5    0.38    2.62   0
  -7 -12   0    1.98    3.10   0
  -7 -11   1   29.67    3.45   0
  -7  -8   3   18.96    3.08   0
  -7  -2   5   45.59    2.75   0
  -7  -1   5   20.18    2.43   0
  -6  -5   4  105.95    3.20   0
  -6   1   5  553.83    5.40   0
  -5 -14  -3   14.50    2.88   0
  -5 -10   1   -0.11    2.42   0
  -4   0   4  320.57    3.42   0
  -4   1   4   71.65    1.97   0
  -2  -3   2  399.16    3.00   0
  -9  -7   3   16.15    3.90   0
  -8  -9   2  124.98    4.84   0
  -8  -5   4   57.83    3.53   0
  -8  -1   5   -1.71    2.30   0
  -8   0   5   -4.42    2.45   0
  -7  -9   2   -0.96    3.00   0
  -7  -5   4  191.70    4.35   0
  -7   0   5  288.87    4.58   0
  -6  -9   2   26.07    2.73   0
  -6  -7   3   82.18    3.16   0
  -6  -4   4    8.46    2.05   0
  -5 -13  -2    4.85    2.65   0
  -5 -11   0   14.35    2.63   0
  -5  -6   3   60.72    2.45   0
  -5  -3   4  149.71    3.03   0
  -4 -14  -4    1.57    2.20   0
  -4  -9   1    7.34    1.72   0
  -3  -2   3   42.08    1.44   0
   0  -8  -3    6.37    0.47   0
   0   3   0    0.59    0.21   0
  -9  -4   4    2.23    3.25   0
  -8 -10   1   27.08    3.80   0
  -8  -7   3   35.93    3.61   0
  -8  -4   4   75.67    3.67   0
  -7 -10   1    9.44    3.34   0
  -7  -7   3    7.95    2.59   0
  -7  -4   4  125.12    3.72   0
  -6 -10   1  212.61    4.66   0
  -5 -12  -1    1.62    2.17   0
  -5  -8   2   12.11    1.99   0
  -5  -2   4   67.55    2.31   0
  -4 -10   0   86.66    2.86   0
  -3  -5   2    2.33    1.27   0
  -3  -1   3   90.35    1.77   0
  -2 -13  -5   24.82    1.64   0
  -2  -9  -1   38.98    1.58   0
  -2  -2   2  216.91    2.16   0
  -9  -6   3   18.39    3.74   0
  -9  -3   4  117.48    4.55   0
  -8  -8   2   18.82    3.81   0
  -8  -6   3    7.14    3.24   0
  -7 -12  -1    5.23    3.40   0
  -7 -11   0    3.20    3.13   0
  -6 -13  -2   51.39    3.54   0
  -6 -12  -1   32.08    3.15   0
  -6 -11   0   24.53    2.96   0
  -6  -8   2   11.56    2.42   0
  -6  -6   3   93.36    3.18   0
  -5  -5   3  133.29    2.98   0
  -4 -13  -3   -2.37    2.15   0
  -4 -12  -2    4.68    2.12   0
  -4 -11  -1    0.39    2.12   0
  -3  -7   1   22.38    1.64   0
  -3   0   3    3.86    0.88   0
  -1  -5   0 3014.18    6.74   0
  -9  -7   2   11.78    3.56   0
  -9  -5   3   18.24    3.57   0
  -9  -2   4    0.61    2.87   0
  -7  -8   2  150.55    4.41   0
  -7  -6   3   70.92    3.33   0
  -7  -3   4   21.57    2.53   0
  -6  -2   4   34.92    2.24   0
  -5 -14  -4   33.77    2.91   0
  -5  -7   2   50.32    2.43   0
  -4  -3   3    8.67    1.37   0
  -3 -10  -1   64.33    2.09   0
  -3   1   3   86.85    1.60   0
  -3   2   3   40.72    1.17   0
  -3   3   3   26.40    0.99   0
  -2 -12  -4   27.73    1.61   0
  -2  -5   1 1408.32    5.76   0
  -9  -4   3   58.77    3.88   0
  -9   0   4    2.38    2.94   0
  -8 -10   0    0.68    3.76   0
  -8  -9   1    8.94    3.53   0
  -8  -7   2  100.92    4.60   0
  -8  -5   3   61.06    3.72   0
  -8  -1   4    5.08    2.66   0
  -7  -9   1  109.69    4.23   0
  -7  -5   3   -0.09    2.33   0
  -7  -2   4   71.98    3.06   0
  -6  -9   1   -2.95    2.46   0
  -6  -1   4    7.02    1.83   0
  -5 -13  -3    3.58    2.71   0
  -5 -10   0   96.05    3.17   0
  -5  -4   3  125.50    2.86   0
  -5   2   4   64.29    2.03   0
  -3  -4   2  592.57    4.30   0
  -2  -7   0  907.65    4.89   0
  -2  -1   2  120.56    1.56   0
  -9  -6   2   46.22    4.21   0
  -8   0   4  140.87    3.94   0
  -7 -10   0    4.51    3.13   0
  -7  -7   2    1.90    2.65   0
  -7  -1   4    6.75    2.23   0
  -7   0   4    0.49    2.06   0
  -6 -13  -3    2.80    2.92   0
  -6 -10   0    3.45    2.53   0
  -6  -7   2    3.98    2.20   0
  -6   0   4   27.25    2.05   0
  -6   1   4    8.56    1.77   0
  -5 -12  -2   98.67    3.39   0
  -5 -11  -1   13.83    2.34   0
  -4  -9   0  486.61    5.14   0
  -4  -2   3  154.41    2.60   0
  -1  -1   1    9.57    0.42   0
  -9  -3   3   21.46    3.26   0
  -8  -8   1   12.09    3.48   0
  -8  -6   2    4.88    3.01   0
  -8  -4   3   24.17    2.90   0
  -7 -11  -1   79.68    4.20   0
  -7  -4   3  283.21    4.98   0
  -7   1   4    7.19    2.14   0
  -6 -12  -2   -0.54    2.76   0
  -6 -11  -1    3.23    2.73   0
  -6  -4   3   16.55    2.23   0
  -5  -8   1   13.16    2.03   0
  -5  -6   2    4.95    1.77   0
  -5  -3   3  114.97    2.74   0
  -4 -13  -4   20.59    2.60   0
  -3  -8   0  377.27    3.86   0
  -3  -6   1  226.63    2.91   0
  -2   0   2  464.15    2.79   0
   0  -4  -1  830.84    2.07   0
  -9  -7   1   -3.98    3.68   0
  -9  -5   2   20.52    3.71   0
  -9  -2   3   17.30    3.13   0
  -9  -1   3    3.09    2.89   0
  -8  -9   0   43.02    4.06   0
  -8  -3   3   67.37    3.56   0
  -7  -8   1   17.03    3.02   0
  -7  -6   2  140.64    4.09   0
  -6  -8   1  307.49    5.06   0
  -6  -6   2   18.70    2.39   0
  -5  -9   0   49.87    2.82   0
  -4 -12  -3  112.07    3.29   0
  -4 -11  -2  140.11    3.48   0
  -4 -10  -1    1.17    1.66   0
  -4  -1   3    6.35    1.22   0
  -3  -3   2 2017.38    7.53   0
  -2  -8  -1  774.34    4.69   0
  -2  -4   1    4.40    0.78   0
  -2   1   2  119.81    1.40   0
  -2   3   2  386.40    2.16   0
  -1 -12  -6   34.55    1.44   0
  -9  -6   1   49.37    4.59   0
  -9  -4   2   72.01    4.28   0
  -9   0   3   35.86    3.35   0
  -8  -7   1   11.60    3.48   0
  -8  -5   2   47.98    3.65   0
  -8  -2   3   28.02    3.00   0
  -7  -9   0    9.91    3.17   0
  -7  -3   3   22.59    2.51   0
  -5 -13  -4    4.12    2.47   0
  -5 -10  -1   -0.26    2.43   0
  -5  -5   2  262.05    3.92   0
  -4   0   3   -0.55    1.10   0
  -3  -9  -1   47.14    1.85   0
  -2   2   2  209.46    1.71   0
   0  -6  -2  349.74    1.63   0
  -9  -3   2   35.43    3.76   0
  -8  -8   0   11.38    3.34   0
  -8  -1   3  118.36    3.86   0
  -7 -11  -2    3.50    3.25   0
  -7 -10  -1    3.69    3.23   0
  -7  -7   1  129.86    4.13   0
  -7  -5   2   90.09    3.60   0
  -7  -2   3  297.61    4.89   0
  -6 -10  -1   63.31    3.46   0
  -6  -7   1    2.20    2.27   0
  -6  -5   2   73.77    2.94   0
  -6  -2   3    3.59    1.88   0
  -5 -12  -3    1.09    2.33   0
  -5 -11  -2    4.59    2.35   0
  -5  -7   1  432.02    5.12   0
  -4  -4   2  747.13    5.42   0
  -4   1   3    6.28    1.12   0
  -4   2   3  149.42    2.29   0
  -4   3   3   11.77    1.25   0
  -2  -6   0  400.15    3.19   0
  -1  -4   0  462.88    2.52   0
  -1   0   1  599.64    2.24   0
  -9  -7   0    2.69    3.86   0
  -9  -5   1    4.50    3.62   0
  -9  -2   2    6.37    3.02   0
  -8  -6   1    3.45    3.27   0
  -8  -4   2    5.52    2.92   0
  -8   0   3   -1.28    2.43   0
  -8   1   3  117.80    3.79   0
  -7  -1   3   41.63    2.67   0
  -6  -1   3  865.61    6.87   0
  -4 -13  -5   12.15    2.62   0
  -3  -7   0    2.61    1.22   0
  -3  -5   1   15.97    1.27   0
  -2 -12  -5   14.25    1.54   0
  -2  -9  -2   23.38    1.38   0
  -1  -9  -3  117.33    1.73   0
  -9  -1   2   17.89    3.40   0
  -8  -3   2   38.48    3.27   0
  -7  -8   0    0.36    2.68   0
  -7  -6   1  100.76    3.76   0
  -7   0   3  244.14    4.37   0
  -6  -8   0   12.78    2.60   0
  -6  -4   2  120.02    3.33   0
  -6   0   3   -0.35    1.71   0
  -5 -13  -5   84.06    3.99   0
  -5  -8   0  121.47    3.29   0
  -5  -4   2   -1.20    1.60   0
  -4 -12  -4   15.98    2.39   0
  -4  -9  -1   70.80    2.46   0
  -4  -3   2  254.39    3.26   0
  -2  -3   1 1058.97    4.61   0
  -1 -11  -5   29.76    1.30   0
  -9  -6   0   21.36    4.01   0
  -9  -4   1   72.48    4.13   0
  -9   0   2    1.48    3.05   0
  -8  -7   0   36.66    3.89   0
  -8  -5   1  109.51    4.31   0
  -8  -2   2    4.34    2.75   0
  -7 -11  -3   -0.98    3.31   0
  -7 -10  -2   57.69    4.01   0
  -7  -3   2   59.48    3.09   0
  -6 -12  -4   -0.73    3.40   0
  -6  -9  -1    2.91    2.60   0
  -6  -6   1   43.20    2.73   0
  -6   1   3  876.79    6.70   0
  -6   2   3    1.53    1.67   0
  -5 -12  -4   32.39    3.11   0
  -5  -6   1   22.15    2.02   0
  -5   2   3  601.57    4.88   0
  -4 -11  -3    8.51    2.19   0
  -4 -10  -2    2.99    1.81   0
  -3  -1   2 1408.53    5.95   0
  -9  -5   0   -2.47    3.33   0
  -9  -3   1    5.50    3.39   0
  -8  -9  -2   19.18    3.93   0
  -8  -8  -1   63.46    4.38   0
  -8  -1   2    6.44    2.64   0
  -7  -7   0   10.25    3.00   0
  -7  -5   1   89.51    3.59   0
  -6 -11  -3    1.53    2.82   0
  -6 -10  -2    1.25    2.75   0
  -6  -3   2  100.29    3.03   0
  -5 -11  -3   -0.92    2.28   0
  -5 -10  -2  309.16    4.97   0
  -4  -2   2  459.25    4.13   0
  -3  -8  -1  125.93    2.47   0
  -1   1   1    9.20    0.31   0
  -9  -2   1   52.28    3.91   0
  -8  -6   0   35.52    3.74   0
  -8  -4   1   53.18    3.61   0
  -8   0   2   17.22    2.76   0
  -7  -8  -1    1.16    3.10   0
  -7  -2   2    1.36    2.32   0
  -6  -7   0   17.94    2.55   0
  -6  -5   1   34.93    2.58   0
  -5 -13  -6    1.81    3.23   0
  -5  -7   0  129.84    3.24   0
  -5  -5   1  132.02    3.06   0
  -4 -13  -6    1.93    2.47   0
  -3  -4   1 1307.39    6.20   0
  -3   0   2    0.64    0.81   0
  -2  -5   0  354.08    2.91   0
  -9  -6  -1   22.18    4.14   0
  -9  -4   0   41.48    3.99   0
  -8  -7  -1    4.42    3.46   0
  -8  -3   1   63.17    3.63   0
  -8   1   2    2.18    2.47   0
  -7 -10  -3    2.46    3.43   0
  -7  -9  -2    2.91    3.18   0
  -7  -6   0   10.83    2.79   0
  -7  -4   1   68.72    3.34   0
  -7  -1   2   93.60    3.23   0
  -6 -12  -5   29.96    3.57   0
  -6  -8  -1   60.91    3.28   0
  -6  -2   2  428.92    5.15   0
  -4  -1   2    2.26    1.17   0
  -3  -9  -2    1.58    1.32   0
  -2  -2   1  112.45    1.54   0
   1   0  -1  594.15    2.25   0
  -9  -5  -1   12.49    4.20   0
  -9  -3   0   11.97    3.57   0
  -9   0   1   87.65    4.17   0
  -8  -8  -2   12.40    3.81   0
  -8  -5   0   19.57    3.31   0
  -8  -2   1   41.02    3.50   0
  -7   0   2   -0.12    2.03   0
  -6 -11  -4   67.54    3.89   0
  -6 -10  -3   -1.68    3.05   0
  -6  -4   1   84.04    3.06   0
  -6  -1   2   70.39    2.65   0
  -5 -12  -5    6.52    2.65   0
  -5  -8  -1   37.90    2.55   0
  -4 -12  -5    7.84    2.16   0
  -4  -9  -2    6.37    2.05   0
  -4  -4   1    3.42    1.38   0
  -3   1   2 1401.82    5.58   0
  -2 -12  -6    2.07    1.64   0
  -1   2   1  957.95    2.23   0
  -9   1   1    6.00    2.83   0
  -8  -6  -1  133.67    5.01   0
  -8  -4   0   56.51    3.75   0
  -7  -7  -1   41.02    3.47   0
  -7  -3   1   43.22    3.06   0
  -7   1   2   98.28    3.20   0
  -6  -6   0   25.39    2.53   0
  -6   0   2 1206.36    8.02   0
  -5 -11  -4    1.78    2.50   0
  -5 -10  -3    0.40    2.27   0
  -5  -9  -2   10.50    2.31   0
  -4 -13  -7    1.71    2.54   0
  -4 -11  -4    4.36    1.97   0
  -4 -10  -3   57.74    2.55   0
  -4   0   2  451.36    3.92   0
  -3  -3   1  293.91    2.98   0
  -3   2   2  185.08    2.07   0
  -3   3   2 2059.42    6.33   0
  -2  -8  -2  231.50    2.68   0
  -9  -4  -1   29.33    4.00   0
  -9  -2   0   10.69    3.20   0
  -8  -8  -3    3.06    4.07   0
  -8  -7  -2   -1.87    3.59   0
  -8  -1   1  105.84    3.86   0
  -7 -10  -4   75.99    4.57   0
  -7  -9  -3    2.26    3.36   0
  -7  -5   0   54.60    3.20   0
  -6  -7  -1  117.10    3.74   0
  -6  -3   1    9.89    2.12   0
  -6   1   2   67.45    2.52   0
  -3  -7  -1  158.53    2.63   0
  -2  -9  -3    0.65    1.24   0
  -9  -5  -2   12.34    4.00   0
  -9  -1   0    7.67    3.36   0
  -8  -5  -1   11.46    3.24   0
  -8  -3   0    5.46    2.95   0
  -8   0   1   -1.52    2.52   0
  -7  -6  -1    1.08    2.75   0
  -7  -2   1   24.22    2.58   0
  -6 -11  -5   -0.04    3.13   0
  -6  -8  -2    6.93    2.71   0
  -6  -5   0   44.61    2.78   0
  -6   2   2  429.42    4.84   0
  -5 -12  -6   27.76    3.14   0
  -5  -7  -1   15.63    2.14   0
  -4 -12  -6   16.46    2.75   0
  -4  -3   1  631.61    4.94   0
  -4   1   2    1.42    1.06   0
  -3 -12  -6  190.58    3.85   0
  -3  -5   0   51.60    1.64   0
  -2  -6  -1  434.75    3.37   0
  -2  -4   0  261.63    2.48   0
  -2  -1   1 2530.34    6.52   0
  -1   3   1 2594.21    3.11   0
  -9  -3  -1    1.62    3.25   0
  -9   0   0   -0.98    2.93   0
  -9   1   0    9.34    3.22   0
  -8  -6  -2   61.40    4.35   0
  -8  -2   0   57.86    3.53   0
  -7 -10  -5   -0.33    3.86   0
  -7  -7  -2   16.29    3.31   0
  -7  -4   0  107.16    3.73   0
  -7  -1   1   15.01    2.49   0
  -6 -10  -4    2.86    3.05   0
  -5 -11  -5   44.32    3.53   0
  -5  -5   0  353.43    4.59   0
  -5   2   2    1.43    1.34   0
  -4   2   2  463.30    3.79   0
  -4   3   2  258.89    2.84   0
  -3  -8  -2  105.86    2.37   0
  -3  -2   1 1487.53    6.28   0
  -1 -11  -6    1.43    1.12   0
  -1   4   1 1906.21    2.11   0
   0  -7  -3  175.78    1.34   0
  -9  -4  -2   10.01    3.93   0
  -9  -2  -1   21.08    3.64   0
  -8  -7  -3    1.50    3.68   0
  -8  -4  -1   26.36    3.54   0
  -7  -9  -4    1.86    3.36   0
  -7  -8  -3    3.35    3.34   0
  -7  -5  -1   29.00    3.37   0
  -7  -3   0  189.97    4.47   0
  -7   0   1   77.33    3.14   0
  -6  -6  -1   38.07    2.83   0
  -6  -4   0  330.91    5.00   0
  -4 -11  -5    3.08    2.05   0
  -4  -8  -2   37.81    2.17   0
  -3  -9  -3  668.91    5.50   0
   0 -11  -7    1.83    0.83   0
  -9  -3  -2   31.21    4.29   0
  -9  -1  -1    9.24    3.32   0
  -8  -5  -2    8.61    3.51   0
  -8  -1   0   19.67    3.02   0
  -7   1   1   16.95    2.28   0
  -6  -7  -2  206.28    4.69   0
  -5 -12  -7    0.30    2.80   0
  -5  -6  -1  122.54    3.25   0
  -4  -9  -3    4.55    1.82   0
  -4  -2   1    9.87    1.34   0
  -3  -6  -1  564.34    4.55   0
  -1 -10  -5    0.84    1.07   0
  -9   0  -1   11.65    3.45   0
  -8  -7  -4    8.70    4.21   0
  -8  -6  -3   12.53    3.81   0
  -8  -3  -1    1.19    2.73   0
  -8   0   0   85.63    3.67   0
  -7  -2   0   59.12    3.19   0
  -6 -10  -5   52.12    3.92   0
  -6  -9  -4  172.46    4.96   0
  -6   0   1    1.39    1.83   0
  -5 -11  -6    3.72    3.15   0
  -5  -4   0  199.13    3.59   0
  -4 -12  -7    3.70    2.76   0
  -4  -4   0   14.27    1.57   0
  -3 -12  -7    3.99    2.29   0
  -3  -4   0 1227.33    6.08   0
  -3  -1   1   61.11    1.50   0
  -2  -7  -2  154.56    2.31   0
   1  -1  -1    9.47    0.33   0
  -9  -4  -3    5.34    3.83   0
  -9  -2  -2   -1.12    3.47   0
  -9   1  -1    4.71    3.20   0
  -8  -4  -2   55.36    3.86   0
  -8  -2  -1    5.29    2.97   0
  -8   1   0   23.31    2.86   0
  -8   2   0   60.00    3.44   0
  -7  -9  -5   13.17    3.77   0
  -7  -7  -3    6.58    3.31   0
  -7  -4  -1   -1.41    2.49   0
  -6  -5  -1   91.63    3.37   0
  -6  -3   0   42.11    2.59   0
  -6   1   1   37.62    2.26   0
  -5 -10  -5   15.10    3.16   0
  -5  -7  -2   16.35    2.30   0
  -9  -3  -3    2.21    3.80   0
  -9  -1  -2   58.84    4.18   0
  -8  -5  -3   21.14    3.79   0
  -8  -1  -1    3.10    2.76   0
  -7  -5  -2   35.23    3.21   0
  -7  -1   0  585.40    6.71   0
  -6 -10  -6    2.52    3.53   0
  -6  -6  -2   33.68    2.92   0
  -6   2   1   28.78    2.10   0
  -5  -9  -4    9.16    2.55   0
  -5  -5  -1    2.71    1.77   0
  -4 -11  -6   78.74    3.26   0
  -3 -11  -6   -0.00    2.00   0
  -2  -8  -3  448.46    3.82   0
   0  -8  -4    9.80    0.62   0
   1 -10  -7    1.37    0.48   0
  -9   0  -2    0.18    3.32   0
  -8  -7  -5    1.79    3.88   0
  -8  -6  -4   19.54    3.94   0
  -8  -3  -2    3.02    3.19   0
  -7  -9  -6   -1.24    3.80   0
  -7  -8  -5    3.91    3.83   0
  -7  -6  -3   30.73    3.53   0
  -7   0   0   -2.32    2.23   0
  -6  -9  -5    4.00    3.18   0
  -6  -8  -4    4.90    3.23   0
  -6  -4  -1   72.31    3.11   0
  -4 -12  -8    8.71    2.69   0
  -4 -10  -5   54.06    2.77   0
  -4  -9  -4    3.24    2.33   0
  -4  -8  -3   28.21    2.16   0
  -4   0   1    0.73    1.13   0
  -3   0   1 2934.39    8.37   0
  -2  -9  -4  399.40    3.88   0
  -2  -5  -1  565.88    3.68   0
  -9  -2  -3    0.83    3.29   0
  -9   1  -2   52.16    3.94   0
  -8  -4  -3   58.98    4.13   0
  -8  -2  -2   69.17    3.69   0
  -8   0  -1    2.33    2.55   0
  -8   1  -1    4.07    3.00   0
  -7  -7  -4    4.09    3.40   0
  -7  -4  -2   16.23    2.92   0
  -7  -2  -1  133.06    4.02   0
  -7   1   0  585.53    6.54   0
  -6  -1   0  110.00    3.15   0
  -5  -6  -2  407.42    5.30   0
  -4  -3   0   18.40    1.51   0
  -3  -5  -1  237.20    2.99   0
  -3  -3   0   36.07    1.40   0
  -2   1   1 2500.15    5.97   0
   0  -9  -5   16.24    0.81   0
  -9  -1  -3   -0.09    3.48   0
  -8  -6  -5   -1.98    3.77   0
  -8  -5  -4   16.80    3.87   0
  -8   2  -1    6.59    2.82   0
  -7   2   0   58.29    2.86   0
  -6 -10  -7   44.64    4.16   0
  -6  -3  -1  187.35    4.08   0
  -5  -4  -1  266.72    4.15   0
  -5   2   1    7.33    1.49   0
  -5   3   1  275.31    3.62   0
  -4 -11  -7   10.69    2.91   0
  -4   1   1  528.54    4.22   0
   0  -5  -2  920.80    2.55   0
   0  -3  -1  279.41    1.09   0
  -9  -2  -4    5.25    3.88   0
  -9   0  -3    8.97    3.59   0
  -8  -3  -3   47.84    3.91   0
  -8  -1  -2    2.63    2.92   0
  -7  -8  -6   -3.36    3.63   0
  -7  -7  -5   38.84    4.07   0
  -7  -6  -4   46.21    3.99   0
  -7  -3  -2   97.48    3.82   0
  -7  -1  -1   17.05    2.70   0
  -6  -9  -6    1.60    3.29   0
  -6  -8  -5  134.50    4.87   0
  -6  -6  -3   14.22    2.86   0
  -6   0   0 1233.55    8.43   0
  -5 -11  -8   -0.42    3.22   0
  -5  -9  -5   52.02    3.24   0
  -4  -2   0   45.66    1.78   0
  -3 -11  -7    1.54    2.22   0
  -3   1   1   58.62    1.38   0
  -9  -1  -4   -1.84    3.64   0
  -9   1  -3    2.05    3.35   0
  -9   2  -3    0.69    2.99   0
  -8  -5  -5   11.68    3.95   0
  -8  -4  -4    1.97    3.53   0
  -8  -2  -3   49.91    4.05   0
  -8   0  -2   46.56    3.51   0
  -7   0  -1   42.78    2.92   0
  -6  -7  -4   47.97    3.44   0
  -6  -4  -2   16.95    2.50   0
  -6  -2  -1   -0.38    2.16   0
  -6   1   0  109.65    3.09   0
  -5 -10  -7    7.23    3.41   0
  -5  -5  -2   20.17    2.44   0
  -4 -10  -6    2.71    2.25   0
  -4   2   1   10.33    1.21   0
  -3 -12  -9   20.45    2.80   0
  -3  -6  -2  203.50    2.96   0
  -2  -6  -2  472.86    3.60   0
  -2  -2   0   75.34    1.32   0
  -2   2   1  113.64    1.28   0
   2  -6  -4  260.75    1.57   0
  -9   0  -4   -0.05    3.55   0
  -8   1  -2    3.05    2.87   0
  -7  -5  -4    6.08    3.49   0
  -7  -4  -3   48.49    3.42   0
  -7  -2  -2   42.90    3.16   0
  -7   1  -1   17.48    2.60   0
  -6  -9  -7    1.48    3.47   0
  -6   2   0  455.25    5.18   0
  -5  -3  -1   28.05    2.12   0
  -4 -11  -8   58.07    3.78   0
  -4  -9  -5    6.51    2.18   0
  -4  -8  -4    7.64    2.01   0
  -4   3   1  619.64    4.37   0
  -3 -10  -6  284.55    4.52   0
  -3  -2   0  411.40    3.48   0
  -3   2   1 1506.38    5.74   0
  -9   1  -4    2.10    3.46   0
  -8  -5  -6    6.31    3.66   0
  -8  -4  -5   -2.45    3.60   0
  -8  -3  -4   23.66    3.63   0
  -8  -1  -3   93.22    4.27   0
  -8   2  -2   74.78    3.72   0
  -7  -6  -5   30.66    3.92   0
  -7   2  -1  127.46    3.66   0
  -6  -8  -6   12.89    3.54   0
  -6  -6  -4   21.60    3.32   0
  -6  -5  -3   94.53    3.66   0
  -6  -1  -1   30.09    2.40   0
  -6   3   0   40.75    2.27   0
  -5  -9  -6   -1.08    2.71   0
  -5  -8  -5    5.11    2.88   0
  -5  -7  -4   41.01    3.14   0
  -5  -6  -3   44.14    2.77   0
  -4  -1   0    0.52    1.24   0
  -3  -7  -3  846.22    5.99   0
  -3  -4  -1 1790.33    7.58   0
  -2 -10  -6   12.52    1.73   0
  -2  -7  -3   29.47    1.53   0
  -2  -4  -1  382.01    3.00   0
  -2   3   1 1103.71    3.67   0
  -1  -9  -5   18.26    1.30   0
   0 -11  -8   10.90    1.19   0
  -9   2  -4    4.24    3.47   0
  -8  -2  -4   10.90    3.25   0
  -8   0  -3   -0.96    2.95   0
  -7  -3  -3    7.71    2.83   0
  -7  -1  -2  270.26    5.14   0
  -6  -9  -8    2.73    4.10   0
  -6  -7  -5   17.02    3.31   0
  -6  -3  -2    8.42    2.38   0
  -5 -10  -8    5.09    3.22   0
  -5  -4  -2    1.57    2.19   0
  -4 -11  -9   -1.44    3.22   0
  -4 -10  -7    5.08    2.46   0
  -3 -11  -8   -1.59    2.42   0
  -2  -9  -5   28.88    1.82   0
  -2  -8  -4  114.92    2.34   0
  -1  -1   0 1740.76    4.02   0
   1  -9  -6    5.94    0.55   0
  -8  -4  -6    0.69    3.82   0
  -8  -3  -5   26.67    3.80   0
  -8   1  -3   90.75    4.17   0
  -7  -7  -7   30.81    4.18   0
  -7  -6  -6    0.21    3.58   0
  -7  -5  -5    9.30    3.50   0
  -7  -4  -4   31.58    3.42   0
  -7   0  -2    1.01    2.48   0
  -6  -8  -7   46.16    4.52   0
  -6  -4  -3   15.97    2.64   0
  -6   0  -1   -0.68    1.93   0
  -5  -9  -7   19.84    3.67   0
  -3   4   1 1292.34    5.06   0
  -2   4   1    3.49    0.48   0
  -8   2  -3   51.17    3.62   0
  -7  -2  -3  233.63    5.01   0
  -7   1  -2  255.93    4.88   0
  -6  -5  -4   27.30    3.00   0
  -6  -2  -2   57.15    2.94   0
  -6   1  -1   28.17    2.24   0
  -5 -10  -9    5.28    3.44   0
  -5  -5  -3  110.24    3.28   0
  -4  -8  -5  243.99    4.46   0
  -4   0   0  668.74    4.95   0
  -3 -10  -7   -0.27    2.33   0
  -3  -5  -2  452.02    4.18   0
  -2  -1   0    4.56    0.64   0
  -1 -11  -8    3.82    1.47   0
  -8  -3  -6    5.63    3.78   0
  -8  -2  -5    1.83    3.34   0
  -8   0  -4   -1.87    3.10   0
  -7  -6  -7    4.67    3.68   0
  -7  -4  -5   53.67    3.66   0
  -7  -3  -4    2.55    2.92   0
  -7  -1  -3   -2.26    2.58   0
  -6  -8  -8   -0.81    4.03   0
  -6  -6  -5  131.30    4.42   0
  -6   2  -1   -0.92    2.12   0
  -5  -6  -4   48.96    2.95   0
  -5  -3  -2   58.40    2.58   0
  -4 -10  -8    8.84    2.78   0
  -3 -11  -9   62.93    3.52   0
   1  -8  -5    1.10    0.39   0
  -8  -1  -5  141.71    5.11   0
  -8   1  -4   -1.45    3.03   0
  -7  -5  -6   22.87    3.61   0
  -7   3  -2   90.63    3.41   0
  -6  -3  -3  237.84    4.70   0
  -6  -1  -2   30.99    2.57   0
  -5  -9  -8    9.12    3.25   0
  -4  -2  -1  104.81    2.44   0
  -4   1   0    0.59    1.16   0
  -3  -9  -6    0.64    1.80   0
  -8  -3  -7   18.10    4.12   0
  -8  -2  -6   25.95    4.04   0
  -8   0  -5    0.11    3.18   0
  -8   2  -4   13.05    3.26   0
  -8   3  -4   22.53    3.53   0
  -7  -6  -8    8.86    3.95   0
  -7  -3  -5    3.44    3.30   0
  -7   0  -3  306.42    5.45   0
  -6  -8  -9   19.42    4.02   0
  -6  -7  -7    8.44    3.38   0
  -6  -6  -6   35.28    3.63   0
  -6  -5  -5   39.99    3.28   0
  -6  -4  -4   71.66    3.45   0
  -6   0  -2   97.77    3.40   0
  -5  -8  -7   41.95    3.54   0
  -5  -4  -3  138.30    3.46   0
  -4 -10  -9   31.18    3.72   0
  -4  -9  -7   29.50    2.89   0
  -3 -11 -10    1.20    3.00   0
  -3   0   0    1.02    0.87   0
  -2 -11  -9    1.89    2.26   0
  -2  -3  -1  715.47    3.97   0
  -1  -3  -1 1091.34    3.75   0
  -8  -2  -7   -0.09    4.05   0
  -8  -1  -6    1.94    3.56   0
  -7  -5  -7   17.51    3.90   0
  -7  -4  -6   -0.84    3.37   0
  -7  -1  -4    2.46    2.71   0
  -7   1  -3   -0.82    2.43   0
  -6  -2  -3    5.23    2.37   0
  -5  -9  -9    6.49    3.47   0
  -5  -7  -6    6.61    2.79   0
  -5  -6  -5    1.56    2.71   0
  -4   2   0   46.82    1.65   0
  -3 -10  -8   62.46    3.03   0
  -2  -9  -6  215.42    3.51   0
   2  -5  -3  233.54    1.51   0
  -8   0  -6   28.67    4.15   0
  -8   2  -5    1.13    3.23   0
  -7  -5  -8   28.94    4.23   0
  -7  -2  -5   58.39    3.75   0
  -7   2  -3  219.59    4.73   0
  -6  -7  -8   38.18    4.08   0
  -6  -6  -7   54.01    4.32   0
  -6  -3  -4   26.33    2.85   0
  -6   1  -2   31.32    2.36   0
  -5  -8  -8   92.85    4.72   0
  -4 -10 -10   -2.16    3.59   0
  -4  -9  -8   80.92    4.04   0
  -4  -1  -1 1531.97    7.76   0
  -4   3   0   15.10    1.29   0
  -3  -2  -1  759.09    4.86   0
  -2  -8  -5   21.25    1.78   0
  -2  -7  -4  110.30    2.38   0
  -8  -1  -7    7.61    3.93   0
  -7  -4  -7    1.74    3.60   0
  -7  -3  -6   80.72    4.27   0
  -7   0  -4    1.59    2.62   0
  -7   3  -3    5.70    2.47   0
  -6  -7  -9    2.55    3.63   0
  -6  -4  -5   10.94    2.78   0
  -6  -1  -3  249.53    4.63   0
  -5  -3  -3   30.62    2.35   0
  -5  -1  -2    0.04    1.75   0
  -4   4   0   13.12    1.41   0
  -3 -10  -9   -1.69    2.76   0
  -3  -9  -7    8.28    2.12   0
  -2 -11 -10    9.15    2.67   0
  -8   0  -7   -2.03    3.58   0
  -8   1  -6   -1.82    3.14   0
  -7  -4  -8    4.58    4.08   0
  -7  -1  -5    2.37    2.91   0
  -7   1  -4    2.83    2.69   0
  -6  -2  -4   44.30    3.03   0
  -6   3  -2    5.65    1.96   0
  -5  -8  -9   10.20    3.74   0
  -5  -7  -7   62.95    3.65   0
  -5  -6  -6   10.70    3.00   0
  -4  -8  -7   19.51    2.69   0
  -3  -8  -6  230.76    4.26   0
  -8   1  -7    7.10    3.67   0
  -8   3  -6    5.73    3.35   0
  -7  -3  -7    0.99    3.47   0
  -7  -2  -6    0.31    3.02   0
  -7   0  -5  170.05    4.92   0
  -7   2  -4    0.89    2.52   0
  -6  -5  -7   13.49    3.38   0
  -6  -4  -6   40.76    3.64   0
  -6  -3  -5    7.33    2.69   0
  -6   0  -3    0.43    2.08   0
  -5   0  -2    0.56    1.70   0
  -4  -9  -9    8.91    2.99   0
  -4  -7  -6  276.23    4.87   0
  -4  -2  -2  491.24    4.79   0
  -3  -6  -4   13.64    1.70   0
  -3   2   0  417.65    3.28   0
  -2 -11 -11    0.74    2.71   0
  -2  -4  -2 1023.57    5.13   0
   0  -7  -4  686.50    3.12   0
  -8   2  -7    2.71    3.50   0
  -7  -4  -9   10.41    3.93   0
  -7  -3  -8   11.63    4.06   0
  -7  -1  -6   33.66    3.55   0
  -7   3  -4    1.83    2.63   0
  -6  -6  -9    2.73    3.60   0
  -6  -1  -4    0.56    2.40   0
  -6   1  -3  237.18    4.41   0
  -5  -8 -10   10.43    3.70   0
  -5  -7  -8    3.35    3.07   0
  -5  -2  -3  327.40    4.63   0
  -4  -9 -10    9.01    3.60   0
  -3 -10 -10   -0.11    2.75   0
  -3  -9  -8   21.38    2.82   0
  -3  -3  -2 1022.45    5.97   0
  -8   3  -7   16.03    3.72   0
  -7  -2  -7   19.63    3.55   0
  -7   1  -5   -2.62    2.74   0
  -6  -6 -10    5.38    3.84   0
  -6  -5  -8    8.30    3.46   0
  -6  -2  -5   10.03    2.69   0
  -6   2  -3    2.28    2.15   0
  -5  -6  -7   24.78    3.12   0
  -5   1  -2    0.67    1.67   0
  -4  -8  -8   -1.69    2.66   0
  -4   1  -1 1491.60    7.43   0
  -3 -10 -11    0.21    3.33   0
  -2 -10  -9  122.20    3.68   0
  -2   1   0    4.35    0.55   0
  -7  -3  -9   20.02    4.08   0
  -7  -2  -8    2.20    3.56   0
  -7  -1  -7    5.26    3.15   0
  -7   0  -6    1.89    2.93   0
  -7   2  -5   58.32    3.56   0
  -6  -3  -6    1.46    2.69   0
  -6   0  -4   20.20    2.58   0
  -5  -7  -9    7.52    3.45   0
  -5  -5  -6   86.35    3.55   0
  -5  -4  -5    8.60    2.43   0
  -5  -1  -3    9.10    1.95   0
  -4  -9 -11   -0.65    3.40   0
  -4  -7  -7  111.36    3.76   0
  -4  -1  -2  155.47    2.90   0
  -3  -8  -7   71.05    2.88   0
  -3   3   0   35.35    1.16   0
  -2  -8  -6    2.33    1.65   0
  -2  -5  -3  223.07    2.73   0
  -1  -4  -2    2.87    0.60   0
   0 -10  -8    1.76    1.37   0
  -7   1  -6   31.18    3.29   0
  -7   4  -5   52.31    3.48   0
  -6  -5  -9   21.48    3.61   0
  -6  -4  -8   19.17    3.93   0
  -5  -7 -10   37.85    4.07   0
  -5  -6  -8   75.10    4.00   0
  -4  -8  -9   23.92    3.27   0
  -4  -6  -6  141.75    3.79   0
  -4  -5  -5   90.44    3.00   0
  -4   2  -1  101.69    2.24   0
  -3  -9  -9   61.12    3.32   0
  -3  -4  -3  120.94    2.49   0
  -3   4   0 1241.36    5.31   0
  -2 -10 -10    1.11    2.61   0
  -2  -7  -5   89.38    2.40   0
  -7  -1  -8   34.16    3.89   0
  -7   0  -7    4.92    3.18   0
  -7   2  -6    1.38    3.03   0
  -6  -5 -10   24.28    4.10   0
  -6  -3  -7   24.76    3.26   0
  -6  -2  -6  148.66    4.38   0
  -6   1  -4    1.10    2.16   0
  -5  -7 -11   30.33    4.13   0
  -5  -5  -7   29.16    3.08   0
  -5  -3  -5   58.71    2.99   0
  -5  -2  -4   13.35    2.06   0
  -5   0  -3  332.66    4.56   0
  -4  -8 -10   45.74    3.93   0
  -4   3  -1 1315.57    6.85   0
  -3   0  -1  171.32    2.38   0
  -7  -1  -9    2.71    3.73   0
  -6  -4  -9   -2.02    3.49   0
  -6   0  -5   -0.75    2.51   0
  -6   2  -4   42.91    2.76   0
  -5  -6  -9   82.26    4.28   0
  -5  -4  -6   48.31    2.96   0
  -4  -7  -8   95.95    3.77   0
  -4   0  -2  110.16    2.52   0
  -3  -9 -10   14.27    2.90   0
  -3  -8  -8   69.96    3.16   0
  -2 -10 -11    3.27    2.95   0
  -2  -3  -2   16.31    1.03   0
  -1  -2  -1 1767.80    4.65   0
   1   0   0    0.16    0.21   0
  -7   0  -9   12.18    4.13   0
  -7   2  -7   21.35    3.34   0
  -7   4  -6    1.02    2.86   0
  -6  -3  -8   17.74    3.39   0
  -6  -2  -7    3.76    2.93   0
  -6   1  -5   45.86    3.25   0
  -6   3  -4   23.93    2.48   0
  -5  -6 -10    4.97    3.52   0
  -5  -5  -8    1.82    2.89   0
  -5  -1  -4  358.08    4.96   0
  -5   1  -3   10.08    1.88   0
  -4  -8 -11   39.55    3.89   0
  -4  -7  -9    1.88    3.22   0
  -4   4  -1    1.04    1.13   0
  -3  -9 -11   25.20    3.74   0
  -2  -1  -1   44.93    1.14   0
  -2   2   0   73.78    1.15   0
  -1  -5  -3  255.27    2.39   0
  -7   2  -8   -0.10    3.59   0
  -7   3  -7    4.86    3.22   0
  -7   4  -7    5.46    3.40   0
  -6  -3  -9   62.42    4.34   0
  -6   0  -6   85.15    3.88   0
  -6   4  -4   63.55    2.91   0
  -5  -6 -11    3.00    3.64   0
  -5  -4  -7  180.46    4.64   0
  -5  -3  -6  273.79    5.00   0
  -5  -2  -5    0.41    2.20   0
  -5   2  -3  322.32    4.49   0
  -4  -5  -6   26.70    2.43   0
  -4  -4  -5   62.24    2.62   0
  -3  -9 -12    4.22    3.72   0
  -3  -8  -9   22.84    3.10   0
  -3  -7  -7    5.53    2.05   0
  -3  -3  -3    9.84    1.39   0
  -2 -10 -12    2.86    2.84   0
  -2  -9  -9   -0.36    2.27   0
   0  -9  -7   19.63    1.27   0
   0  -4  -2 1297.22    3.13   0
  -7   1  -9    2.04    3.57   0
  -7   3  -8    9.82    3.41   0
  -6  -2  -8   19.77    3.27   0
  -6  -1  -7   28.16    3.11   0
  -6   2  -5    9.55    2.47   0
  -5  -5  -9    4.08    3.33   0
  -5   0  -4    0.18    1.90   0
  -4  -7 -10   21.54    3.42   0
  -3  -4  -4   89.70    2.39   0
  -3  -1  -2  791.83    5.11   0
  -2  -7  -6  160.25    3.21   0
  -2  -4  -3  177.99    2.44   0
  -1  -9  -8   23.06    2.03   0
  -1  -6  -4   88.46    1.76   0
  -7   3  -9   14.17    3.95   0
  -7   4  -8    3.88    3.32   0
  -6  -3 -11   16.71    4.07   0
  -6  -2  -9    9.63    3.55   0
  -6   1  -6    2.70    2.64   0
  -6   3  -5    9.50    2.43   0
  -5  -4  -8   28.20    3.18   0
  -5  -1  -5   40.60    2.70   0
  -5   3  -3   27.33    2.06   0
  -4  -7 -11    2.32    3.32   0
  -4  -5  -7   54.88    3.20   0
  -3  -8 -10    1.81    3.11   0
  -2  -9 -10   34.28    3.11   0
  -2  -6  -5    2.45    1.56   0
  -1 -10 -11   -2.44    2.66   0
  -7   4  -9    8.08    3.51   0
  -6  -2 -10    2.24    3.70   0
  -6  -1  -8   -2.72    2.66   0
  -6   4  -5   15.10    2.50   0
  -5  -5 -11    3.72    3.62   0
  -5  -3  -7   -1.22    2.39   0
  -5  -2  -6   70.68    3.22   0
  -5   1  -4  350.27    4.80   0
  -4  -7 -12   -1.70    3.45   0
  -4  -6  -9   16.02    2.96   0
  -4  -4  -6  167.11    3.79   0
  -3  -8 -11   -1.73    3.24   0
  -3  -7  -8    4.13    2.28   0
  -3   2  -1  743.85    4.50   0
  -2  -8  -8    5.17    1.92   0
  -2   3   0   30.26    0.78   0
  -6  -2 -11    5.59    3.89   0
  -6  -1  -9   84.12    4.26   0
  -6   0  -8   47.03    3.59   0
  -6   1  -7   23.99    3.07   0
  -6   3  -6    0.98    2.45   0
  -5  -4 -10   34.30    4.06   0
  -5  -3  -8   20.24    2.88   0
  -5   2  -4   12.48    2.00   0
  -4  -6 -10    2.89    3.24   0
  -3  -8 -12   21.04    3.78   0
  -3  -6  -7   93.81    3.28   0
  -3  -2  -3   84.67    2.12   0
  -2  -9 -11    3.43    2.62   0
  -2  -2  -2 1227.59    5.44   0
  -2   0  -1   -0.23    0.61   0
  -1 -10 -12   71.14    3.82   0
  -1  -8  -7    3.43    1.55   0
   1 -10  -9    3.07    1.32   0
  -6  -1 -11   10.10    4.24   0
  -6  -1 -10   -2.23    3.49   0
  -6   0  -9    1.06    2.95   0
  -6   2  -7    4.03    2.74   0
  -6   4  -6   39.70    2.98   0
  -5  -4 -11   16.93    3.81   0
  -5  -2  -7  100.55    3.71   0
  -5  -1  -6  249.11    4.68   0
  -4  -6 -11   39.03    4.11   0
  -4  -5  -8   61.86    3.28   0
  -4   4  -2  282.49    3.54   0
  -3  -7  -9   76.72    3.39   0
  -2  -9 -13    1.56    3.60   0
  -2  -9 -12   48.80    3.55   0
  -2  -8  -9  253.58    4.74   0
  -6   0 -10    1.23    3.49   0
  -6   1  -8   -0.14    2.62   0
  -6   3  -7   19.20    3.02   0
  -5  -3  -9    3.40    3.04   0
  -4  -6 -12   21.13    3.81   0
  -4  -4  -7   14.56    2.43   0
  -4  -3  -6   13.12    2.20   0
  -4  -2  -5   22.29    2.09   0
  -3  -7 -10    9.91    3.19   0
  -3  -3  -4  660.35    5.34   0
  -2   4   0  260.67    1.98   0
   0  -9  -8   66.91    2.10   0
   0  -7  -5   81.41    1.54   0
  -6   0 -11    0.79    3.74   0
  -6   1  -9   80.68    4.21   0
  -6   2  -8   18.80    3.09   0
  -6   5  -7   14.73    3.21   0
  -5  -3 -10   34.60    3.73   0
  -5  -2  -8   10.80    2.77   0
  -5  -1  -7   -0.53    2.44   0
  -5   0  -6   -0.40    2.22   0
  -5   4  -4   88.82    2.83   0
  -3  -7 -11   51.35    3.97   0
  -3  -6  -8   73.47    3.03   0
  -3   4  -1 1748.48    6.68   0
  -2  -8 -10    1.81    2.63   0
  -2  -6  -6    6.98    1.54   0
  -2  -3  -3  155.96    2.27   0
  -1  -9 -10   -1.75    2.34   0
  -1  -7  -6   89.70    2.22   0
  -6   1 -11   11.52    3.92   0
  -6   1 -10    0.95    3.37   0
  -6   2  -9    7.97    3.31   0
  -6   3  -8   19.42    3.15   0
  -6   4  -8   20.40    3.43   0
  -5  -3 -12   22.94    4.12   0
  -5  -3 -11    5.77    3.64   0
  -5   2  -5   -0.30    1.93   0
  -4  -5 -11   -2.58    3.38   0
  -4  -5 -10    4.13    3.04   0
  -4  -4  -8    2.58    2.38   0
  -3  -7 -13   -2.11    3.80   0
  -3  -7 -12    8.72    3.28   0
  -3  -1  -3   91.11    2.13   0
  -3   1  -2  800.62    4.98   0
  -2  -5  -5  125.61    2.51   0
  -1  -8  -8   40.91    2.21   0
  -1  -1  -1  638.36    2.74   0
   0  -6  -4  562.80    3.03   0
  -6   2 -11    2.37    3.70   0
  -6   2 -10    4.83    3.48   0
  -6   3  -9   62.55    4.02   0
  -6   5  -8    7.77    2.99   0
  -5  -2 -10   16.21    3.39   0
  -5  -1  -8   14.53    2.78   0
  -5   0  -7   62.19    3.31   0
  -5   1  -6  242.79    4.54   0
  -5   3  -5   61.98    2.79   0
  -4  -5 -13    4.05    3.80   0
  -4  -5 -12   15.66    3.66   0
  -4  -4  -9   26.83    3.04   0
  -4  -3  -7  236.85    4.48   0
  -4  -2  -6  173.49    3.69   0
  -4  -1  -5    5.47    1.83   0
  -3  -6  -9   53.93    3.08   0
  -3  -5  -7   35.97    2.39   0
  -2  -8 -11    7.49    2.68   0
  -1  -9 -11    9.24    2.68   0
  -1  -6  -5  278.92    3.07   0
  -1  -4  -3   12.67    0.81   0
   1 -10 -10   33.23    1.91   0
  -6   3 -11   16.53    3.96   0
  -6   3 -10    1.67    3.46   0
  -6   4 -10    3.40    3.17   0
  -6   4  -9    0.78    3.19   0
  -6   5  -9   20.35    3.44   0
  -5  -2 -11   13.31    3.74   0
  -5  -1  -9   -1.73    2.81   0
  -5   2  -6   67.28    3.02   0
  -4  -4 -10   58.58    3.94   0
  -3  -6 -10    2.98    2.69   0
  -3  -2  -4   38.79    1.82   0
  -2  -8 -13    1.81    3.17   0
  -2  -8 -12    2.31    2.83   0
  -2  -1  -2  547.08    3.60   0
  -1  -9 -12    3.87    2.94   0
  -1  -5  -4  151.18    2.07   0
  -6   5 -10   26.94    3.71   0
  -5  -1 -11    3.35    3.78   0
  -5   0  -8   -1.99    2.42   0
  -5   1  -7   -0.94    2.35   0
  -4  -4 -11   24.75    3.65   0
  -4  -3  -8   32.69    2.81   0
  -4   0  -5    0.47    1.74   0
  -3  -6 -11   17.50    3.08   0
  -3   0  -3   69.35    1.87   0
  -3   2  -2  134.80    2.21   0
  -2  -7  -9    0.80    2.06   0
  -1  -9 -13   27.04    3.16   0
   0  -2  -1    4.31    0.21   0
  -5   0  -9   92.70    3.98   0
  -5   1  -8    9.96    2.66   0
  -5   2  -7  103.66    3.57   0
  -4  -4 -13    6.20    3.77   0
  -4  -3  -9   65.79    3.38   0
  -4  -2  -7   34.51    2.50   0
  -3  -6 -13   12.39    3.55   0
  -3  -6 -12   29.38    3.64   0
  -3  -4  -7  180.19    3.80   0
  -2  -7 -10   33.67    3.04   0
   1  -1   0 1745.53    3.64   0
  -5   0 -12   -4.59    3.63   0
  -5   0 -10   -0.60    2.98   0
  -5   1  -9    0.26    2.80   0
  -5   3  -7    1.56    2.33   0
  -5   5  -6   84.26    3.12   0
  -4  -3 -10   -0.93    2.75   0
  -3  -5  -9   38.95    2.87   0
  -3  -1  -4  355.80    3.90   0
  -2  -5  -6  264.51    3.62   0
  -2  -2  -3  248.23    2.72   0
   2 -10   5   25.76    1.02   0
   2  -6   3 1130.96    4.09   0
   3 -13   4   27.92    1.59   0
   3  -5   0   51.85    1.47   0
   4  -4 -11   46.47    2.82   0
   4  -4  -6   12.35    1.81   0
   5 -14  -1   16.75    2.78   0
   5 -13  -1  125.87    3.52   0
   5  -9  -3  283.55    4.35   0
   5  -8 -13   15.67    3.38   0
   5  -8  -4  194.67    3.81   0
   5  -7 -11   15.99    2.95   0
   5  -7  -6   42.14    2.64   0
   6 -13  -6   49.18    3.73   0
   6 -12  -8    1.69    3.28   0
   6 -12  -7   89.03    4.17   0
   3  -3  -3   27.89    1.41   0
   3  -2  -6   50.08    1.81   0
   4  -4  -9   47.26    2.56   0
   4  -4  -8  131.76    3.17   0
   4  -4  -7    5.29    1.81   0
   5 -15  -1    6.93    2.57   0
   5 -11  -2    3.27    2.17   0
   5  -8  -5   65.84    2.85   0
   5  -7 -10   18.28    2.87   0
   5  -7  -8   36.99    2.81   0
   5  -7  -7   83.96    3.20   0
  -1   1   0 1768.82    3.66   0
   1  -2   1 1814.19    3.68   0
   2  -3   0   31.80    0.94   0
   2  -1  -4   23.72    1.10   0
   3 -10   3   16.33    1.33   0
   3  -8   2  107.68    2.02   0
   4 -11   1   -0.40    1.47   0
   4  -5 -11   74.37    3.20   0
   4  -5  -5  110.48    2.69   0
   5 -13  -2   -0.80    2.73   0
   5 -12  -2    3.49    2.28   0
   5  -9 -12   12.97    3.43   0
   5  -9  -4    3.73    2.12   0
   5  -8  -6  292.03    4.78   0
   1  -9   6    4.99    0.49   0
   2  -8   4  112.13    1.49   0
   2  -4   1  377.96    2.56   0
   3  -3  -4 1093.70    6.04   0
   4 -12   1   20.05    1.83   0
   4  -6 -12   -2.10    2.97   0
   4  -5 -10    3.06    2.26   0
   4  -5  -6  265.01    3.93   0
   5 -15  -2   33.70    3.06   0
   5 -14  -2    2.46    2.49   0
   5 -12  -3   -1.50    2.58   0
   5 -11  -3  203.30    4.16   0
   5 -10 -12   77.92    4.28   0
   5 -10  -4  197.44    4.14   0
   5  -9 -11   18.27    3.28   0
   5  -9  -5    1.47    2.23   0
   5  -8  -9   17.73    2.84   0
   5  -8  -8    3.96    2.47   0
   5  -8  -7   -0.07    2.22   0
   1   0  -3 4353.26    7.64   0
   2 -11   5   12.89    1.03   0
   3 -11   3  213.36    2.86   0
   3  -7   1  158.12    2.39   0
   4 -16   1   28.39    2.50   0
   4 -15   1   88.92    3.25   0
   4 -14   1   -0.50    2.14   0
   4 -13   1    0.19    1.71   0
   4 -10   0   85.32    2.42   0
   4  -5  -9    3.63    2.13   0
   4  -5  -8  212.06    3.90   0
   4  -5  -7  198.53    3.63   0
   5 -15  -3    7.69    3.07   0
   5 -13  -3  107.91    3.72   0
   5 -10 -11   21.63    3.46   0
   5  -9 -10   11.74    2.97   0
   5  -9  -9  121.32    4.03   0
   5  -9  -8    1.58    2.61   0
   5  -9  -7  107.50    3.58   0
   2  -1  -8   53.18    1.80   0
   2  -1  -6  271.18    2.94   0
   3  -9   2    1.48    1.22   0
   3  -6   0  665.55    4.37   0
   3  -5  -1   15.71    1.22   0
   3  -3  -9  191.69    3.42   0
   3  -3  -5  274.57    3.30   0
   4 -11   0   52.72    2.47   0
   4  -9  -1    4.89    1.63   0
   4  -6 -11  105.14    3.58   0
   4  -6 -10   17.95    2.80   0
   4  -6  -5  202.86    3.46   0
   5 -12  -4   94.12    3.58   0
   5 -11 -11    4.15    3.33   0
   5 -11  -5   19.82    2.82   0
   5 -10 -10   22.41    3.20   0
   5 -10  -9    4.40    2.90   0
   5 -10  -8   17.83    2.90   0
   5 -10  -7   14.29    2.77   0
   5 -10  -6  216.74    4.49   0
   2 -12   5   13.79    1.20   0
   3  -4  -3 1208.54    6.23   0
   4 -12   0   -0.66    2.05   0
   4  -8 -13    2.16    3.02   0
   4  -6  -9   54.84    2.83   0
   4  -6  -7   46.04    2.46   0
   4  -6  -6    3.05    1.83   0
   5 -15  -4   24.05    3.23   0
   5 -14  -4   33.79    3.25   0
   5 -13  -5    0.75    2.88   0
   5 -12 -10   53.52    3.98   0
   5 -12  -6   62.38    3.82   0
   5 -12  -5    1.76    2.83   0
   5 -11 -10    1.95    2.98   0
   5 -11  -9  108.07    4.21   0
   5 -11  -8    7.71    3.08   0
   5 -11  -7   99.31    3.87   0
   3 -15   3   27.00    2.09   0
   3 -14   3    2.72    1.66   0
   4 -16   0    5.15    2.42   0
   4 -15   0   31.92    2.60   0
   4 -13   0   82.56    2.87   0
   4 -10  -1  196.83    3.40   0
   4  -9 -13   10.20    3.22   0
   4  -8 -12    1.77    3.05   0
   4  -7 -10   -0.36    2.25   0
   4  -7  -4   39.54    2.12   0
   5 -14  -7    6.64    3.31   0
   5 -13  -8    0.99    3.25   0
   5 -13  -7   27.31    3.47   0
   5 -12  -9    1.27    2.99   0
   5 -12  -8   16.10    3.31   0
   5 -12  -7   40.04    3.51   0
   1  -7   5   11.27    0.48   0
   1  -1  -1    9.84    0.39   0
   1   0  -4    1.26    0.49   0
   2  -7   3   30.09    0.98   0
   2  -3  -1 1101.81    4.63   0
   2  -2  -3  765.92    4.21   0
   3 -10   2   -0.44    1.30   0
   3  -8   1  126.37    2.18   0
   3  -5  -2    3.76    1.15   0
   3  -4  -4    0.42    1.23   0
   4 -11  -1   73.13    2.57   0
   4  -9 -12   61.92    3.83   0
   4  -9  -2   19.09    1.93   0
   4  -8 -11   74.24    3.59   0
   4  -8  -3  530.55    5.13   0
   4  -7  -9   25.05    2.61   0
   4  -7  -8  125.06    3.68   0
   4  -7  -6  400.67    4.91   0
   4  -7  -5   56.16    2.39   0
   1   0  -5   76.24    1.38   0
   3  -7   0    2.07    1.11   0
   3  -6  -1  235.35    2.86   0
   3  -5 -11   43.74    2.72   0
   3  -4  -9  122.75    3.02   0
   3  -4  -8   82.59    2.53   0
   4 -16  -1   29.43    2.88   0
   4 -15  -1    6.95    2.71   0
   4 -14  -1    7.86    2.62   0
   4 -13  -1   11.12    2.53   0
   4 -12  -1  142.48    3.34   0
   4 -10 -12    3.36    3.25   0
   4  -9 -11   12.22    3.12   0
   4  -9  -3    0.67    1.81   0
   4  -8 -10    7.81    2.68   0
   4  -7  -7  283.00    4.45   0
   1   0  -6    1.38    0.75   0
   2  -2  -4 2972.82    8.62   0
   3 -16   2   57.66    2.94   0
   3  -9   1   46.09    1.82   0
   4 -16  -2   27.22    3.37   0
   4 -11 -12   54.53    3.95   0
   4 -11  -2   19.99    2.19   0
   4 -10 -11   28.83    3.39   0
   4  -9 -10    2.43    2.66   0
   4  -8  -9  276.21    4.87   0
   4  -8  -8   39.63    2.76   0
   4  -8  -7    1.80    2.23   0
   4  -8  -6    3.69    2.12   0
   4  -8  -5  146.40    3.34   0
  -1   2  -2    0.87    0.18   0
   0   1  -3 1954.12    3.41   0
   2 -10   4    0.18    1.04   0
   2  -6   2  474.62    2.97   0
   2  -2  -7  190.00    2.77   0
   2  -2  -5   31.19    1.32   0
   3 -15   2   12.96    2.24   0
   3 -14   2    9.84    2.12   0
   3 -13   2   19.64    1.98   0
   3  -6 -11    5.41    2.36   0
   3  -5  -9  109.25    3.26   0
   4 -15  -2   13.26    2.72   0
   4 -14  -2    2.99    2.47   0
   4 -13  -2   35.27    2.67   0
   4 -12 -11   55.77    3.82   0
   4 -11 -11    3.98    3.26   0
   4 -10 -10   -1.94    2.79   0
   4 -10  -3  383.62    4.84   0
   4  -9  -8   80.60    3.55   0
   4  -9  -4  139.04    3.23   0
   1 -10   6  218.96    1.74   0
   2  -3  -2  411.89    3.06   0
   3  -8   0  392.88    3.72   0
   3  -7 -12   31.47    3.06   0
   3  -7  -1   24.04    1.63   0
   3  -6  -2  476.29    4.09   0
   3  -5  -8   19.03    1.98   0
   3  -5  -4 1380.60    7.12   0
   4 -15  -3   56.03    3.41   0
   4 -14  -3   51.76    3.36   0
   4 -13  -3    0.98    2.61   0
   4 -12 -10    6.62    3.29   0
   4 -12  -3  325.47    4.93   0
   4 -11 -10   -2.79    2.89   0
   4 -10  -9  206.41    4.72   0
   4 -10  -5   43.77    2.93   0
   4 -10  -4   48.37    2.60   0
   4  -9  -7    9.02    2.38   0
   4  -9  -6  437.29    5.45   0
   2 -11   4  178.26    2.43   0
   2  -8   3  441.62    3.06   0
   3 -10 -13    4.44    2.99   0
   3  -9 -13   12.94    2.93   0
   3  -8 -12   33.86    3.21   0
   3  -7 -11  220.18    4.51   0
   3  -6 -10   23.32    2.43   0
   3  -5  -7   42.72    2.12   0
   4 -15  -4    8.23    3.01   0
   4 -14  -4   50.09    3.69   0
   4 -13 -10    5.60    3.24   0
   4 -13  -9   22.76    3.56   0
   4 -13  -4  100.69    3.99   0
   4 -12  -9   74.72    3.96   0
   4 -12  -4   19.54    2.65   0
   4 -11  -9   15.26    2.96   0
   4 -11  -8   95.92    3.77   0
   4 -11  -7   17.58    3.03   0
   4 -11  -6  314.56    5.30   0
   4 -11  -5   16.15    2.51   0
   4 -11  -4  170.23    3.86   0
   4 -10  -7    6.00    2.43   0
   4 -10  -6   39.91    2.75   0
   1  -1  -2 1017.85    3.61   0
   2 -12   4   28.15    1.57   0
   3 -15   1   57.93    2.94   0
   3 -14   1    0.03    2.07   0
   3 -13   1   52.54    2.47   0
   3  -9 -12    5.13    3.07   0
   3  -7 -10   63.61    3.26   0
   3  -6  -9  215.35    4.00   0
   3  -6  -3  185.11    2.85   0
   4 -15  -5    6.83    3.10   0
   4 -14  -8    2.59    3.30   0
   4 -14  -7   16.26    3.36   0
   4 -14  -6    0.56    3.06   0
   4 -14  -5   17.90    3.12   0
   4 -13  -8   48.97    3.72   0
   4 -13  -7   23.02    3.36   0
   4 -13  -6  114.60    4.11   0
   4 -13  -5    7.36    2.86   0
   4 -12  -7   31.83    3.17   0
   4 -12  -5   99.75    3.61   0
   1 -11   6    0.64    0.83   0
   2 -13   4   91.42    2.22   0
   2  -4  -1    4.41    0.80   0
   2  -3  -3 1085.17    5.17   0
   3 -10 -12   20.91    3.29   0
   3  -8 -11    3.19    2.65   0
   3  -8  -1   24.20    1.62   0
   3  -7  -2   64.80    1.97   0
   3  -6  -8  402.75    4.88   0
   3  -6  -6  292.57    3.92   0
   0   1  -4  205.69    1.37   0
   1  -2   0  307.71    1.74   0
   2  -9   3    0.71    0.98   0
   2  -7   2  153.14    1.96   0
   2  -3  -6  272.17    3.17   0
   2  -3  -4  131.66    2.09   0
   3 -16   0   34.49    2.77   0
   3 -15   0   40.10    2.91   0
   3 -11 -12   25.53    3.35   0
   3 -11   0   16.55    2.01   0
   3 -10 -11    3.81    3.26   0
   3  -9 -11  146.26    4.33   0
   3  -8 -10   56.29    3.04   0
   3  -7  -9  115.53    3.36   0
   1 -12   6   35.25    1.30   0
   2  -6   1  444.19    3.13   0
   2  -5   0  360.81    2.81   0
   2  -4  -9    6.32    1.71   0
   3 -16  -1  122.52    4.09   0
   3 -14   0  135.20    3.37   0
   3 -13   0    9.06    2.27   0
   3 -12 -11    9.08    3.38   0
   3 -12   0  264.42    3.89   0
   3 -11 -11  131.74    4.48   0
   3  -9 -10   28.07    2.92   0
   3  -8  -9   39.98    2.76   0
   3  -7  -8   26.70    2.28   0
   3  -7  -7   16.66    2.15   0
   1  -1  -6 1596.50    6.20   0
   1  -1  -3   78.72    1.20   0
   2 -16   3   24.05    2.34   0
   2 -10   3  381.28    3.34   0
   2  -6 -11  147.53    3.74   0
   2  -5 -10  150.69    3.38   0
   2  -4  -2  683.94    4.08   0
   3 -15  -1   27.29    3.00   0
   3 -11 -10    0.89    2.87   0
   3 -10 -10   33.90    3.09   0
   3 -10  -1  112.28    2.64   0
   3  -9  -9   66.68    3.18   0
   3  -8  -8  179.95    3.89   0
   3  -7  -6    8.12    1.78   0
   3  -7  -5  259.94    3.70   0
   1  -8   5   13.13    0.68   0
   1  -6   4   84.36    0.95   0
   1  -1  -5    9.70    0.81   0
   1  -1  -4  353.76    2.58   0
   2 -15   3    3.63    1.93   0
   2 -14   3   54.68    2.31   0
   2 -11   3    3.96    1.25   0
   2 -10 -13   46.90    3.79   0
   2  -8 -12   68.04    3.63   0
   3 -16  -2   76.82    3.57   0
   3 -15  -2  117.86    4.09   0
   3 -14  -9   12.82    3.76   0
   3 -14  -1   55.09    2.84   0
   3 -13 -10    3.53    3.13   0
   3 -13  -1   40.90    2.50   0
   3 -12 -10   -2.25    2.80   0
   3 -12  -1   26.79    2.19   0
   3 -11  -9  106.44    3.75   0
   3 -11  -1   47.91    2.21   0
   3 -10  -9   20.04    2.87   0
   3 -10  -2   19.95    2.16   0
   3  -9  -8  121.61    3.57   0
   3  -8  -7   90.80    3.03   0
   3  -8  -6  420.73    4.96   0
   3  -8  -5  268.74    3.95   0
   3  -8  -4   16.85    1.83   0
   2 -12   3  305.95    3.52   0
   2  -9 -12   -0.37    2.86   0
   2  -7 -11    0.43    2.44   0
   2  -6 -10   22.12    2.32   0
   2  -5  -9  130.25    3.04   0
   2  -4  -6 1173.02    6.52   0
   2  -4  -3  256.31    2.75   0
   3 -16  -4   -1.05    3.02   0
   3 -16  -3    1.49    2.86   0
   3 -15  -7    2.19    3.58   0
   3 -15  -3   56.35    3.76   0
   3 -14  -8   60.83    4.03   0
   3 -14  -2   55.81    3.02   0
   3 -13  -9   97.97    4.28   0
   3 -13  -8    1.88    3.34   0
   3 -13  -2    1.38    2.52   0
   3 -12  -9   48.51    3.42   0
   3 -12  -2   68.50    3.01   0
   3 -10  -8  258.31    4.76   0
   3 -10  -3  425.40    4.96   0
   3  -9  -7    6.10    2.26   0
   3  -9  -6   28.28    2.40   0
   3  -9  -5  258.13    4.06   0
   3  -9  -4    0.74    1.75   0
   3  -9  -3  309.76    4.03   0
   2 -16   2   27.72    2.64   0
   2 -12 -12    3.23    3.63   0
   2 -11 -12    5.85    3.30   0
   2 -10 -12    0.15    3.07   0
   2  -8 -11  103.63    3.61   0
   2  -5  -8  195.57    3.36   0
   2  -5  -1 1394.45    5.72   0
   2  -4  -5  910.28    5.49   0
   2  -4  -4  820.52    4.97   0
   3 -15  -6   87.83    4.16   0
   3 -15  -4    1.41    2.89   0
   3 -14  -7   60.54    3.89   0
   3 -14  -6   45.89    3.58   0
   3 -14  -4   16.97    2.91   0
   3 -14  -3    0.48    2.53   0
   3 -13  -7    1.76    2.98   0
   3 -13  -3  122.60    3.60   0
   3 -12  -7    4.43    2.73   0
   3 -11  -7    0.49    2.43   0
   3 -11  -6    3.33    2.65   0
   3 -11  -3  264.81    4.20   0
   3 -10  -7   68.15    3.01   0
   3 -10  -6  541.91    6.02   0
   3 -10  -5   25.31    2.37   0
   3 -10  -4   38.47    2.41   0
   1  -3   1 1077.69    3.17   0
   2 -17   1    2.10    2.46   0
   2 -15   2    1.59    2.13   0
   2  -9 -11   13.04    2.87   0
   2  -9   2   21.67    1.21   0
   2  -7 -10   31.17    2.56   0
   3 -13  -6   51.16    3.35   0
   3 -13  -5  151.46    4.16   0
   3 -13  -4   21.22    2.72   0
   3 -12  -6  180.00    4.26   0
   3 -12  -5    5.54    2.40   0
   3 -11  -5   46.39    2.74   0
   3 -11  -4   38.02    2.52   0
   1  -9   5   20.27    0.94   0
   1  -5   3  261.84    1.60   0
   1  -2  -1  961.98    3.42   0
   2 -16   1   30.92    3.02   0
   2 -14   2   70.32    2.66   0
   2 -13 -11   21.48    3.68   0
   2 -12 -11  162.43    4.97   0
   2 -11 -11    5.86    3.21   0
   2 -10 -11   97.02    3.93   0
   2 -10   2   11.06    1.46   0
   2  -8 -10  146.66    3.82   0
   2  -7  -9   53.63    2.90   0
   2  -6  -8    2.08    1.77   0
   2  -5  -2  749.75    4.48   0
   1  -4   2    3.80    0.48   0
   2 -17   0   55.63    3.29   0
   2 -15   1   32.80    2.61   0
   2 -11   2    3.18    1.27   0
   2 -10 -10   28.92    2.81   0
   2  -9 -10   20.61    2.70   0
   2  -8   1  782.05    4.63   0
   2  -6  -1    9.78    1.07   0
   2  -5  -5   50.05    1.85   0
   2  -5  -4  148.41    2.45   0
   2  -5  -3  248.10    2.85   0
   1 -13   5   42.17    1.81   0
   1 -10   5    1.43    0.96   0
   1  -3  -8  255.86    3.37   0
   1  -2  -6  208.10    2.50   0
   2 -17  -1   77.61    3.72   0
   2 -16   0    3.57    2.35   0
   2 -13 -10   79.68    4.01   0
   2 -12 -10    1.22    3.08   0
   2 -11 -10   28.13    3.10   0
   2  -9  -9   42.09    3.13   0
   2  -9   1   40.32    1.69   0
   2  -8  -9  152.15    3.71   0
   2  -7   0  947.06    5.04   0
   2  -6  -7  285.25    3.90   0
   1 -16   4    7.15    2.16   0
   1 -12   5   13.37    1.42   0
   1  -2  -5   18.15    1.04   0
   1  -2  -2  113.30    1.37   0
   2 -17  -3    9.36    3.14   0
   2 -17  -2   23.81    3.22   0
   2 -16  -1    5.42    2.93   0
   2 -15  -8   33.17    3.84   0
   2 -15   0   26.73    2.84   0
   2 -14  -9    2.18    3.07   0
   2 -13  -9   27.89    3.30   0
   2 -13   1    2.44    1.99   0
   2 -12  -9   46.55    3.46   0
   2 -11  -9   -0.52    2.70   0
   2 -10  -9   43.54    3.09   0
   2 -10   1  872.35    5.60   0
   2  -8  -8    6.86    2.20   0
   2  -7  -7  498.68    5.18   0
   2  -6  -2  336.11    3.26   0
   1 -17   3   19.20    2.69   0
   1 -12 -12    5.96    3.37   0
   1 -11 -12    2.09    3.17   0
   1 -10 -12    0.41    3.05   0
   1  -7   4   17.45    0.73   0
   1  -3  -7    7.97    1.45   0
   1  -2  -4  164.20    1.93   0
   1  -2  -3 1074.75    4.35   0
   2 -16  -6   14.64    3.56   0
   2 -16  -3   73.96    4.12   0
   2 -16  -2   -1.82    2.81   0
   2 -15  -7   11.76    3.61   0
   2 -15  -1   31.52    2.95   0
   2 -14  -8   63.95    3.94   0
   2 -13  -8   47.39    3.51   0
   2 -12  -8    0.50    2.99   0
   2 -12   1  243.44    3.53   0
   2 -10  -8    0.74    2.38   0
   2  -8   0  163.10    2.44   0
   2  -7  -6  127.31    2.90   0
   2  -7  -1  188.78    2.55   0
   1 -15   4    0.31    1.79   0
   1 -13 -11    6.50    3.76   0
   1  -9 -11   51.42    3.52   0
   1  -8 -11    1.09    2.50   0
   1  -6 -10  152.14    3.50   0
   2 -15  -6   56.26    3.83   0
   2 -15  -5   12.70    3.23   0
   2 -15  -3  164.62    4.50   0
   2 -15  -2   87.73    3.56   0
   2 -14  -6    2.67    3.22   0
   2 -14  -1    4.39    2.55   0
   2 -13  -7    5.93    2.86   0
   2 -13   0  219.15    3.78   0
   2 -12   0   21.57    2.19   0
   2 -11  -8  136.40    3.88   0
   2  -9  -7    6.93    2.19   0
   2  -8  -1  133.41    2.50   0
   1 -17   2   32.55    3.02   0
   1 -16   3   21.54    2.63   0
   1 -12 -11   20.63    3.56   0
   1 -11 -11   60.34    3.77   0
   1 -10 -11    3.92    2.92   0
   1  -7 -10   62.90    2.85   0
   1  -5  -9   17.28    1.90   0
   1  -3   0  687.52    2.87   0
   2 -14  -5  222.35    4.94   0
   2 -14  -4   33.68    3.11   0
   2 -14  -2    0.96    2.33   0
   2 -13  -6   56.54    3.40   0
   2 -13  -1    3.21    2.04   0
   2 -12  -7   -0.34    2.42   0
   2 -12  -6   64.61    3.43   0
   2 -11  -7    9.46    2.51   0
   2 -10  -7   21.37    2.47   0
   2  -9  -6   32.08    2.37   0
   1 -14 -10   25.12    3.78   0
   1 -13 -10    2.20    3.32   0
   1  -8 -10  245.96    4.52   0
   1  -8   4  397.71    2.61   0
   1  -6  -9  305.24    4.32   0
   2 -13  -5   -0.24    2.50   0
   2 -13  -4    6.43    2.57   0
   2 -13  -2  162.54    3.73   0
   2 -12  -5  128.60    3.65   0
   2 -12  -4    4.05    2.52   0
   2 -12  -1   70.99    2.60   0
   2 -11  -6  127.60    3.59   0
   2 -11  -5   15.91    2.34   0
   2 -11  -1   19.72    1.88   0
   2 -10  -6   75.50    2.88   0
   2 -10  -5  228.74    4.00   0
   2  -9  -5   85.09    2.70   0
   2  -9  -4   16.25    1.81   0
   0   0  -5   -0.10    0.50   0
   1 -17   1   -2.88    2.83   0
   1 -16   2   13.18    2.59   0
   1 -15   3   27.21    2.36   0
   1 -14  -9    6.05    3.16   0
   1 -12 -10   25.64    3.46   0
   1 -11 -10    8.05    2.94   0
   1 -10 -10   40.73    3.12   0
   1  -9 -10   18.01    2.66   0
   1  -4  -7  425.52    4.07   0
   2 -12  -3   81.45    2.95   0
   2 -11  -4  107.79    3.14   0
   2 -11  -3    1.85    1.99   0
   2 -11  -2  328.59    4.32   0
   2 -10  -4  143.51    3.19   0
   2 -10  -2  189.89    3.25   0
   0 -11 -12   13.04    3.38   0
   0  -8   7  501.96    1.79   0
   1 -17   0    7.91    3.17   0
   1 -16  -7    3.25    3.48   0
   1 -15  -8    5.57    3.57   0
   1 -13  -9   23.63    3.33   0
   1 -12   4  118.74    2.35   0
   1 -11   4   38.06    1.61   0
   1  -9   4   12.08    1.03   0
   1  -8  -9   24.67    2.47   0
   1  -6  -8  269.63    4.07   0
   1  -4   1    6.75    0.55   0
   1  -3  -4  461.27    3.35   0
   0 -12   7  151.83    2.08   0
   1 -17  -4   51.00    3.86   0
   1 -17  -3   11.44    3.27   0
   1 -17  -2    0.96    2.96   0
   1 -17  -1    3.25    2.90   0
   1 -16  -6   44.84    3.91   0
   1 -16   1    4.50    2.27   0
   1 -15  -7   52.54    4.01   0
   1 -15   2   76.14    3.03   0
   1 -14  -8   85.75    4.21   0
   1 -14   3   56.10    2.25   0
   1 -12  -9   15.10    2.76   0
   1 -11  -9    3.34    2.70   0
   1 -10  -9    4.33    2.48   0
   1 -10   4  658.82    4.06   0
   1  -9  -9   88.24    3.30   0
   1  -5   2    9.30    0.63   0
   1  -4  -6   62.40    1.84   0
   1  -3  -3    2.74    0.68   0
   1  -3  -2  163.57    1.77   0
   0 -13 -11    1.51    3.42   0
   0 -12 -11    2.13    3.35   0
   0 -11   7    0.91    0.92   0
   0   0  -4 1931.09    4.76   0
   1 -16  -5    0.11    3.21   0
   1 -16  -4   26.68    3.65   0
   1 -15  -6   35.43    3.67   0
   1 -14  -7   14.93    3.31   0
   1 -13  -8    9.35    3.07   0
   1 -12  -8   82.05    3.78   0
   1  -8  -8   66.73    2.81   0
   1  -4  -5  149.25    2.33   0
   0 -11 -11    7.16    2.96   0
   0 -10 -11   -1.69    3.01   0
   0 -10   7  499.30    2.75   0
   0  -9 -11    3.79    2.80   0
   0  -9   7   19.91    0.75   0
   0  -1  -6   72.26    1.51   0
   1 -16  -3   33.38    3.42   0
   1 -16  -2   22.26    3.12   0
   1 -16  -1   30.48    3.03   0
   1 -15   1   62.25    2.81   0
   1 -14  -6   -1.57    2.89   0
   1 -14   2   15.21    2.01   0
   1 -11  -8    1.00    2.38   0
   1 -10  -8   36.30    2.81   0
   1  -9  -8   59.94    2.89   0
   1  -7   3   66.88    1.23   0
   1  -5  -6  375.65    3.88   0
   0 -14   6   25.41    1.71   0
   0 -13 -10   73.82    4.23   0
   0 -12 -10   -0.46    2.92   0
   1 -15  -4    3.81    2.93   0
   1 -15  -3   34.57    3.19   0
   1 -15  -2    2.97    3.01   0
   1 -15  -1   17.88    2.72   0
   1 -15   0   13.41    2.44   0
   1 -14   1    2.53    2.34   0
   1 -13  -6   18.27    2.89   0
   1 -13   2    9.97    2.04   0
   1 -12  -7    0.84    2.51   0
   1 -11  -7  262.45    4.77   0
   1  -9  -7  180.10    3.92   0
   1  -8  -7  107.18    2.97   0
   1  -8   3   11.91    0.95   0
   1  -7  -7  433.25    4.78   0
   1  -4  -4  230.82    2.62   0
   1  -4   0  487.23    2.71   0
   0 -17   3   17.93    2.96   0
   0 -15  -8   50.37    4.34   0
   0 -15   5    7.64    2.06   0
   0 -14  -9   27.67    3.71   0
   0 -11 -10   74.33    3.76   0
   0 -10 -10   -0.22    2.75   0
   0  -9 -10  188.37    4.34   0
   0  -8 -10   31.91    2.74   0
   0  -7 -10  282.85    4.57   0
   0  -5  -9  294.84    4.15   0
   0  -2  -7  152.19    2.27   0
   0   0  -3    0.13    0.27   0
   1 -14  -3   53.35    3.48   0
   1 -13  -5  135.63    3.91   0
   1 -12  -6    3.55    2.54   0
   1 -10   3  112.63    2.10   0
   1  -9   3  128.23    2.00   0
   1  -7  -6   70.34    2.32   0
   1  -5  -5  964.59    5.70   0
   1  -5   1  297.06    2.20   0
   1  -4  -1 2015.56    5.96   0
   0 -16  -7   34.50    3.96   0
   0 -16   4    1.33    2.24   0
   0 -13  -9   -3.24    3.12   0
   0 -13   6   36.40    1.76   0
   0 -12  -9   34.03    3.48   0
   1 -14  -2  122.94    3.65   0
   1 -13  -4   17.60    2.57   0
   1 -11  -6   38.64    2.74   0
   1 -10  -6   40.12    2.67   0
   1  -8  -6   27.28    2.09   0
   1  -5  -4  651.74    4.50   0
  -1 -12 -11    3.58    3.35   0
   0 -17  -4   -2.65    3.30   0
   0 -16  -6   41.93    3.95   0
   0 -15  -7    2.46    3.51   0
   0 -14  -8   23.14    3.48   0
   0 -11  -9    1.13    2.71   0
   0  -7  -9   13.29    2.20   0
   0  -1  -5 2296.68    6.43   0
   1 -13  -3   25.77    2.61   0
   1 -13  -1  137.12    3.40   0
   1 -13   0   73.30    2.73   0
   1 -12  -4  209.94    4.12   0
   1 -12   1    2.81    1.60   0
   1 -11  -5   95.62    3.17   0
   1 -10  -5   11.96    2.16   0
   1 -10   2  178.39    2.67   0
  -1 -11 -11    2.10    3.19   0
   0 -17  -3   11.75    3.35   0
   0 -17  -2   16.04    3.27   0
   0 -17  -1   12.79    3.24   0
   0 -17   0    0.84    3.13   0
   0 -17   1    9.61    2.79   0
   0 -16  -5    8.11    3.38   0
   0 -16   3    4.78    2.18   0
   0 -15  -6    8.65    3.12   0
   0 -15   4   46.50    2.64   0
   0 -14  -7   73.63    3.96   0
   0 -13  -8   26.87    3.19   0
   0 -12  -8    2.71    3.02   0
   0 -12   6    1.94    1.27   0
   0 -10  -9  149.11    3.95   0
   0  -9  -9   18.50    2.60   0
   0  -8  -9  125.78    3.49   0
   0  -3  -7   13.70    1.30   0
   0  -2  -6  816.13    4.57   0
   0   0  -2 1140.02    2.61   0
   1 -12  -3    0.99    2.07   0
   1 -12  -2  447.79    5.21   0
   1 -12   0  147.30    3.09   0
   1 -11  -4    3.31    2.06   0
   1 -10  -4  479.09    5.12   0
   1  -9  -5  948.40    6.92   0
   1  -8  -5    2.84    1.61   0
   1  -8   2   17.55    1.16   0
   1  -6   1    2.88    0.79   0
   1  -5   0 3056.67    7.40   0
  -1 -13 -10   15.03    3.61   0
   0 -16   2    5.53    2.64   0
   0 -13  -7   14.61    2.76   0
   1 -11  -3   11.60    2.01   0
   1 -11  -2   14.03    1.92   0
   1 -10  -3    3.46    1.73   0
   1  -9  -4   16.98    1.87   0
   1  -6  -3  401.89    3.62   0
  -1 -14  -9    3.83    3.49   0
  -1 -12 -10   90.83    4.28   0
  -1 -11 -10    9.14    3.01   0
   0 -16  -3    1.62    3.04   0
   0 -16  -2    8.99    3.04   0
   0 -16  -1   26.50    3.50   0
   0 -16   0   66.31    3.69   0
   0 -16   1   26.04    2.77   0
   0 -15  -5   12.75    3.32   0
   0 -15   3   12.02    2.44   0
   0 -10  -8    4.19    2.42   0
   0  -9  -8   75.67    3.07   0
   0  -8  -8   33.25    2.48   0
   0  -7  -8   77.95    2.79   0
   0  -6  -8  203.88    3.51   0
   0  -4  -7  180.19    2.80   0
   1 -10  -2 1147.06    7.16   0
   1  -7  -2    3.79    1.19   0
   1  -6   0  595.97    3.63   0
  -1 -15  -8   35.73    3.78   0
  -1 -13  -9   71.39    4.10   0
  -1 -10 -10  111.17    4.07   0
  -1  -9 -10    0.51    2.71   0
   0 -15  -4   49.28    3.52   0
   0 -15  -3   15.08    3.30   0
   0 -15   2   82.71    3.22   0
   0 -14  -5  112.68    4.07   0
   0 -14   4    4.14    1.90   0
   0 -11   6   41.89    1.52   0
   0  -3  -6  162.72    2.43   0
   0  -1  -4  204.35    1.81   0
   1  -8  -2 1430.98    7.10   0
   1  -8  -1   84.52    2.02   0
  -1 -16  -6    2.16    3.52   0
  -1 -15  -7   14.61    3.36   0
  -1 -14  -8    9.65    3.34   0
  -1 -12  -9    3.24    3.12   0
   0 -15  -2   88.16    3.67   0
   0 -15  -1   56.38    3.55   0
   0 -15   1   53.82    3.16   0
   0 -14  -4    0.72    2.73   0
   0 -13  -5   65.59    3.51   0
   0 -12  -6    1.23    2.46   0
   0 -10  -7  503.90    5.97   0
   0  -2  -5   27.02    1.06   0
  -2 -13 -10    2.57    3.47   0
  -1 -17  -4    6.53    3.61   0
  -1 -17   4   49.78    3.40   0
  -1 -13  -8   11.26    3.16   0
  -1 -11  -9  101.69    3.97   0
   0 -15   0   -1.61    2.35   0
   0 -14   3   11.89    1.92   0
   0 -12   5   91.09    2.20   0
   0 -11  -6   44.53    2.85   0
   0 -10   6   66.46    1.53   0
   0  -8  -7  512.65    5.45   0
   0  -7  -7    2.53    1.75   0
   0  -4  -6  284.22    3.25   0
  -2 -12 -10    9.06    3.46   0
  -1 -17  -3   19.74    3.53   0
  -1 -17   3    6.52    3.00   0
  -1 -16  -5    9.53    3.51   0
  -1 -16   5    1.94    2.32   0
  -1 -15  -6    3.54    3.22   0
  -1 -14  -7   26.15    3.40   0
  -1 -12  -8    1.00    2.79   0
  -1 -10  -9   26.22    2.89   0
  -1  -9  -9  137.96    3.83   0
   0 -14  -1   73.72    3.44   0
   0 -14   1   74.03    3.12   0
   0 -14   2   11.19    2.05   0
   0 -13  -4  138.34    3.85   0
   0 -12  -5   89.78    3.33   0
   0 -10  -6   63.70    2.88   0
  -1 -17  -2   37.14    3.65   0
  -1 -17  -1    3.43    3.11   0
  -1 -17   0    8.53    3.42   0
  -1 -17   1    3.36    3.18   0
  -1 -17   2    3.66    3.11   0
  -1 -16  -4    6.39    3.27   0
  -1 -15   6   36.96    2.47   0
  -1 -13  -7   56.83    3.54   0
  -1  -8  -9   11.88    2.36   0
   0 -14   0   63.39    2.91   0
   0 -13  -3   44.86    2.82   0
   0 -13   3   44.65    2.34   0
   0 -12  -4    7.74    2.33   0
   0 -11  -5    0.38    2.20   0
   0  -9  -6  175.88    3.56   0
   0  -8  -6   71.59    2.55   0
   0  -7  -6   12.67    1.77   0
   0  -5  -6   42.29    1.77   0
   0  -3  -5  358.06    3.11   0
  -2 -13  -9    2.97    3.44   0
  -2 -10 -10    1.55    3.06   0
  -1 -16  -3   23.61    3.46   0
  -1 -16   4   26.14    2.98   0
  -1 -15  -5   29.31    3.34   0
  -1 -14  -6   25.13    3.33   0
  -1 -10  -8    0.30    2.44   0
   0 -13  -2  138.88    3.62   0
   0 -13  -1    6.20    2.43   0
   0 -12  -3   12.98    2.54   0
   0 -12   4    7.94    1.58   0
   0 -11  -4  555.47    6.00   0
   0 -11   5    1.42    1.17   0
   0 -10  -5  279.88    4.35   0
   0  -9   6  177.57    1.86   0
   0  -2  -4   11.95    0.77   0
  -2 -15  -7    7.20    3.60   0
  -2 -14  -8    0.90    3.43   0
  -2 -12  -9   56.11    3.81   0
  -1 -16  -2    7.54    3.13   0
  -1 -16   3   33.42    3.03   0
  -1 -15  -4    1.01    3.17   0
  -1 -14  -5   24.60    3.20   0
  -1 -13  -6    1.02    2.88   0
  -1 -12  -7    4.88    2.69   0
   0 -13   0   -2.11    1.98   0
   0 -13   1    6.89    1.97   0
   0 -12  -2   50.18    2.79   0
   0  -9  -5   17.21    2.02   0
   0  -8  -5  313.76    4.04   0
   0  -4  -5  220.38    2.69   0
   0  -2   5   27.10    0.53   0
  -3 -12 -10   -0.48    3.40   0
  -2 -13  -8    2.27    3.25   0
  -2 -11  -9    1.71    3.10   0
  -1 -16  -1    7.93    3.01   0
  -1 -16   0   27.18    3.18   0
  -1 -16   1   32.86    3.01   0
  -1 -16   2   25.62    2.78   0
  -1 -15  -3   27.47    3.37   0
  -1 -15   5   80.69    2.98   0
  -1 -11  -7  244.12    4.78   0
  -1  -6  -8   20.80    2.05   0
   0 -12  -1  297.25    4.32   0
   0 -11  -3    1.19    1.88   0
   0 -11   4  547.32    4.36   0
   0 -10   5  286.65    2.86   0
   0  -8   6   69.69    1.14   0
   0  -6  -5  617.32    4.90   0
   0  -5  -5  157.39    2.53   0
  -2 -16  -5   -4.94    3.43   0
  -2 -15  -6   34.49    3.97   0
  -2 -14  -7   25.55    3.53   0
  -2 -12  -8    2.78    3.33   0
  -1 -15   4    3.95    2.33   0
  -1 -14  -4  140.83    4.29   0
  -1 -14   6    0.77    1.83   0
  -1 -13  -5   46.30    3.22   0
  -1 -10  -7    5.02    2.40   0
   0 -12   0   -0.17    1.76   0
   0 -11  -2  330.99    4.40   0
   0 -10  -3   10.34    1.86   0
   0  -9  -4  855.96    6.45   0
  -3 -13  -9   37.94    3.98   0
  -2 -17  -2   -1.43    3.30   0
  -2 -16  -4   15.52    3.65   0
  -2 -13  -7   18.24    3.04   0
  -2  -9  -9    0.64    2.60   0
  -1 -15  -1   61.75    3.41   0
  -1 -15   0   11.05    3.10   0
  -1 -15   3   40.58    2.92   0
  -1 -14  -3   56.51    3.34   0
  -1 -13   7   95.87    2.34   0
  -1 -11  -6    0.86    2.41   0
  -1  -9  -7  449.77    5.54   0
  -1  -3  -7   44.29    1.81   0
   0 -11   3    1.91    1.50   0
   0  -4  -4  740.32    4.43   0
   0  -2  -3   19.52    0.75   0
   0  -1  -2  835.65    2.80   0
  -2 -17  -1    3.27    3.30   0
  -2 -16  -3   20.81    3.77   0
  -2 -15  -5    4.38    3.37   0
  -2 -14  -6    5.49    3.18   0
  -2 -11  -8   14.00    2.92   0
  -1 -15   1   20.40    2.72   0
  -1 -15   2    6.39    2.38   0
  -1 -14  -2   13.97    2.73   0
  -1 -14   5   39.66    2.51   0
  -1 -13  -4    4.96    2.48   0
  -1 -12  -5   11.31    2.54   0
  -1 -10  -6  235.01    4.34   0
  -1  -7  -7  403.20    4.75   0
  -1  -4  -7    7.27    1.60   0
   0 -10  -2   26.36    1.92   0
   0 -10   4    6.76    1.26   0
   0  -7   6   12.16    0.60   0
   0  -6  -4  584.83    4.54   0
   0  -5  -4  324.18    3.24   0
  -3 -13  -8    2.52    3.47   0
  -2 -17   0   57.21    3.87   0
  -2 -17   1   80.70    3.99   0
  -2 -17   2   22.17    3.60   0
  -2 -17   3   11.76    2.96   0
  -2 -15  -4   30.65    3.41   0
  -2 -12  -7   51.06    3.42   0
  -2 -10  -8    4.50    2.58   0
  -1 -14  -1    2.91    2.51   0
  -1 -12  -4  119.84    3.80   0
  -1 -11  -5   29.17    2.64   0
  -1  -6  -7    1.20    1.65   0
   0 -10   3   10.44    1.39   0
   0  -3  -3 1543.76    5.46   0
  -3 -15  -6    2.62    3.57   0
  -3 -14  -7   12.81    3.78   0
  -2 -16   6   17.26    2.62   0
  -2 -14  -5   23.44    3.37   0
  -2 -13  -6   84.76    3.86   0
  -2 -11  -7   10.44    3.01   0
  -2  -9  -8   25.58    2.69   0
  -1 -14   0   47.09    2.89   0
  -1 -14   1   11.68    2.66   0
  -1 -14   3   54.71    2.82   0
  -1 -14   4   67.50    2.63   0
  -1  -9  -6    8.19    2.06   0
   0 -10   1  557.92    4.68   0
   0 -10   2   27.62    1.71   0
   0  -7  -3  181.07    2.77   0
   0  -6  -3    7.60    1.19   0
  -3 -12  -8   51.47    3.93   0
  -3 -10  -9    0.37    2.94   0
  -2 -16  -1   32.82    3.46   0
  -2 -16   0   -3.45    3.34   0
  -2 -16   5   15.10    2.84   0
  -2 -15  -3    4.75    3.20   0
  -2 -14  -4   12.15    3.26   0
  -2  -8  -8    2.71    2.25   0
  -1 -14   2  120.49    3.36   0
  -1 -13  -2   10.31    2.37   0
  -1 -12  -3    2.22    2.19   0
  -1 -12   7    2.31    1.31   0
  -1 -11  -4   38.07    2.61   0
  -1 -11   8    1.88    1.10   0
  -1  -8  -6  185.26    3.52   0
  -1  -2  -6    0.79    1.11   0
   0  -9   4  855.11    4.61   0
   0  -8  -2    1.61    1.26   0
   0  -8   5  334.25    2.48   0
   0  -6   6  519.46    1.83   0
   0  -5  -3 2108.62    7.51   0
  -3 -16  -4    3.28    3.58   0
  -3 -15  -5   13.67    3.66   0
  -3 -14  -6   29.96    3.71   0
  -3 -13  -7   21.40    3.53   0
  -2 -16   1    1.90    2.90   0
  -2 -16   2    4.27    3.08   0
  -2 -16   3   78.05    3.79   0
  -2 -16   4   84.19    3.48   0
  -2 -15  -2    1.49    3.08   0
  -2 -10  -7  100.88    3.60   0
  -1 -13  -1  150.84    3.72   0
  -1 -13   5  135.33    2.99   0
  -1  -9  -5   20.13    2.11   0
  -1  -7  -6   91.38    2.55   0
   0  -9   0    0.98    1.25   0
   0  -9   1   76.18    2.06   0
   0  -9   3    1.70    1.17   0
   0  -8  -1  841.87    5.37   0
   0  -7  -2  166.00    2.54   0
   0  -2  -2 1833.93    4.85   0
  -4 -11  -9    1.46    3.32   0
  -3 -16  -3    4.90    3.51   0
  -2 -15  -1   37.94    3.72   0
  -2 -14  -3   58.93    3.53   0
  -2 -11  -6  253.28    4.85   0
  -2  -9  -7    0.43    2.29   0
  -1 -13   0   70.73    2.91   0
  -1 -13   1  134.38    3.57   0
  -1 -13   3   22.84    2.32   0
  -1 -13   4   13.53    2.00   0
  -1 -12  -2   23.85    2.39   0
  -1 -11  -3  235.04    4.12   0
  -1  -5  -6  526.69    4.59   0
  -1   0  -5 2472.34    6.03   0
   0  -6  -2  356.73    3.28   0
   0  -3  -2  456.44    2.78   0
  -3 -15  -4   35.36    3.86   0
  -3 -14  -5   22.88    3.53   0
  -3 -13  -6    6.19    3.02   0
  -3 -12  -7    3.01    3.07   0
  -2 -15   0   22.46    3.39   0
  -2 -12  -5   16.11    2.70   0
  -1 -13   2    7.21    1.95   0
  -1 -12   6    2.59    1.56   0
  -1  -8  -5   11.62    1.78   0
   0  -8   1  853.51    4.99   0
   0  -8   4   10.35    0.94   0
   0  -7  -1  419.74    3.62   0
   0  -7   5   84.59    1.21   0
   0  -5  -2  915.47    4.68   0
   0  -4  -2 1304.88    5.15   0
  -4 -13  -7    1.59    3.79   0
  -3 -16  -2   58.59    4.13   0
  -3 -11  -7    2.66    2.77   0
  -3  -9  -8   19.94    2.79   0
  -2 -15   1   32.33    3.05   0
  -2 -15   2   84.10    3.81   0
  -2 -15   4   23.25    2.86   0
  -2 -15   5   11.49    2.34   0
  -2 -14  -2   72.15    3.53   0
  -2 -10  -6   15.74    2.52   0
  -2  -8  -7   49.50    2.66   0
  -1 -11  -2    1.26    1.86   0
  -1 -11   7  268.04    3.08   0
  -1 -10  -3  104.25    2.89   0
   0  -8   2    1.75    0.94   0
   0  -7   0    2.35    1.12   0
   0  -6  -1   15.69    1.08   0
  -4 -14  -6    8.57    3.70   0
  -3 -16  -1   39.04    3.79   0
  -3 -15  -3   29.86    3.68   0
  -3 -14  -4   23.08    3.26   0
  -2 -15   3  168.63    4.14   0
  -2 -14  -1   86.18    3.58   0
  -2 -14   7   25.21    2.34   0
  -2 -13  -3   41.17    2.94   0
  -2 -11  -5   16.89    2.61   0
  -2  -9  -6  214.21    4.14   0
  -1 -12   1   29.42    2.21   0
  -1  -8  -4  387.40    4.42   0
   0  -5  -1   82.07    1.51   0
  -4 -12  -7    2.31    3.11   0
  -3 -16   0   37.71    3.57   0
  -3 -15  -2   15.40    3.43   0
  -3 -13  -5   68.68    3.58   0
  -3 -10  -7   -1.05    2.51   0
  -2 -14   0   19.69    2.74   0
  -2 -13  -2   -0.24    2.37   0
  -2  -6  -7    1.64    1.74   0
  -1 -12   2  432.75    4.82   0
  -1 -12   3    2.71    1.56   0
  -1 -11  -1  592.23    5.69   0
  -1 -10  -2  167.38    3.28   0
  -1 -10   8   36.03    1.31   0
  -1  -9  -3  122.43    2.87   0
  -1  -5  -5   13.78    1.39   0
   0  -7   1  426.53    3.28   0
   0  -7   4  726.64    3.49   0
   0  -6   0  188.50    2.20   0
   0  -4  -1  867.36    3.93   0
  -4 -15  -4    1.46    3.58   0
  -4 -14  -5   29.56    3.87   0
  -4 -13  -6    1.19    3.49   0
  -4 -10  -8   11.43    3.15   0
  -3 -16   1  121.84    4.53   0
  -3 -16   2   73.26    4.04   0
  -3 -14  -3    2.82    3.12   0
  -3 -11  -6   -0.78    2.69   0
  -2 -14   1    4.04    2.42   0
  -2 -14   6    3.11    2.17   0
  -2 -10  -5   28.54    2.47   0
  -2  -8  -6    2.44    1.91   0
  -1 -11   0    8.08    1.83   0
  -1  -3  -5   34.26    1.31   0
   0  -7   2  165.99    2.02   0
   0  -3  -1  289.56    2.04   0
  -5 -11  -8    0.09    3.39   0
  -4 -11  -7    7.22    3.26   0
  -4  -9  -8   82.98    4.09   0
  -3 -16   3    1.99    2.84   0
  -3 -16   4    0.59    2.81   0
  -3 -16   5    2.26    2.76   0
  -3 -15  -1   54.87    3.81   0
  -3 -13  -4   33.40    3.25   0
  -3 -12  -5    6.67    2.88   0
  -2 -14   2    2.72    2.32   0
  -2 -14   3   89.93    3.23   0
  -2 -14   4   35.91    2.76   0
  -2 -13  -1    3.99    2.37   0
  -2  -9  -5   28.23    2.32   0
  -1 -11   1  168.18    3.19   0
  -1  -6  -4   80.64    2.08   0
  -1   1  -4    8.16    0.47   0
   0  -6   1   15.48    0.89   0
   0  -6   5  602.08    2.49   0
   0  -5   0    2.10    0.61   0
  -5 -12  -7    3.31    3.53   0
  -4 -16  -1   30.91    3.92   0
  -4 -15  -3    3.75    3.57   0
  -4 -14  -4    0.62    3.38   0
  -4 -13  -5    9.80    3.42   0
  -3 -15   0   42.09    3.45   0
  -3 -14  -2    2.67    3.02   0
  -3  -8  -7   72.47    3.09   0
  -2 -12  -2    0.98    2.21   0
  -2 -11  -3    2.59    2.22   0
  -2 -10  -4    0.57    2.12   0
  -1 -11   5   93.49    2.19   0
  -5 -13  -6    1.11    3.78   0
  -4 -16   0    6.71    3.97   0
  -4 -15  -2   48.18    4.29   0
  -4 -10  -7    6.07    2.93   0
  -3 -15   1   22.99    3.17   0
  -3 -15   7    4.65    2.76   0
  -3 -13  -3   52.98    3.40   0
  -3 -12  -4   10.44    2.71   0
  -3 -11  -5   21.90    2.80   0
  -2 -13   1    0.59    2.22   0
  -2 -13   7    4.01    1.97   0
  -2  -8  -5   23.96    2.11   0
  -2  -6  -6    5.14    1.64   0
  -1 -10   7    2.20    1.19   0
  -1  -7  -3   65.86    2.06   0
  -1  -5  -4  151.67    2.44   0
   0  -6   2  352.54    2.55   0
   0  -6   3    7.81    0.72   0
   0  -6   4  592.19    2.81   0
   0  -4   0  583.99    2.99   0
  -5 -11  -7    1.70    3.39   0
  -4 -16   1   25.33    3.94   0
  -4 -14  -3  117.78    4.67   0
  -3 -14  -1   -2.04    2.96   0
  -3  -9  -6    0.39    2.39   0
  -3  -7  -7    7.71    2.18   0
  -2 -13   2  149.35    3.63   0
  -2 -13   6   56.45    2.67   0
  -2 -12  -1  225.13    4.24   0
  -2 -11  -2    2.41    2.34   0
  -2  -9  -4  404.93    4.97   0
  -1  -4  -4  769.66    4.68   0
   0  -5   1   79.62    1.25   0
  -5 -14  -4   38.30    4.18   0
  -5 -13  -5   90.50    4.94   0
  -4 -16   2   27.91    4.06   0
  -4 -13  -4   19.60    3.34   0
  -4 -12  -5    8.97    3.02   0
  -4  -9  -7   33.11    3.14   0
  -3 -15   5   35.98    3.00   0
  -3 -13  -2   20.51    2.83   0
  -3 -12  -3   10.70    2.52   0
  -3 -11  -4    0.21    2.75   0
  -2 -13   3   20.30    2.27   0
  -2 -13   5   -0.04    1.84   0
  -2 -12   0   20.13    2.34   0
  -2 -10  -3  389.84    5.02   0
  -1 -10   6   38.32    1.55   0
  -1  -9   8   61.78    1.43   0
  -1  -6  -3   62.34    1.83   0
  -1  -3  -4  178.00    2.20   0
   0  -3   0    0.31    0.35   0
  -5 -10  -7    4.90    3.28   0
  -4 -16   3   17.73    3.40   0
  -4 -14  -2   58.91    3.97   0
  -4 -10  -6    4.52    2.74   0
  -3 -14   1   55.20    3.38   0
  -3  -8  -6  231.35    4.26   0
  -2 -11  -1   17.17    2.38   0
  -2  -3  -6  469.85    4.05   0
  -1 -10   3    3.05    1.52   0
  -1 -10   4  480.06    4.25   0
  -1 -10   5   13.76    1.45   0
  -1  -8  -1  130.53    2.51   0
  -1  -7  -2  206.18    2.93   0
  -1  -2  -4  273.04    2.41   0
  -1  -1  -4    7.34    0.63   0
  -5 -14  -3   15.81    4.07   0
  -4 -13  -3   -0.09    2.92   0
  -4 -12  -4   17.85    3.21   0
  -4  -8  -7   21.73    2.73   0
  -3 -14   2   53.43    3.60   0
  -3 -14   8   56.09    2.97   0
  -3 -13  -1   49.76    3.05   0
  -3  -9  -5   60.49    2.92   0
  -2 -10  -2   10.43    2.04   0
  -1  -9   1  255.26    3.36   0
   0  -4   1  863.38    3.31   0
  -5 -15  -1    5.69    3.67   0
  -5 -13  -4   11.14    3.51   0
  -5 -12  -5    6.61    3.41   0
  -5  -9  -7   21.03    3.34   0
  -4 -15   1    5.24    3.22   0
  -4  -9  -6  100.60    3.59   0
  -3 -14   3    2.34    2.57   0
  -3 -14   7   60.06    3.16   0
  -3 -13   0   12.65    2.67   0
  -3 -12  -2   14.71    2.50   0
  -3 -11  -3  228.78    4.53   0
  -3 -10  -4  189.97    4.16   0
  -3  -7  -6   15.26    2.08   0
  -2 -12   2    2.16    1.94   0
  -2 -12   3   74.69    2.91   0
  -2 -11   0  153.40    3.41   0
  -1  -8   9   23.39    0.89   0
   0  -5   3 2089.74    4.94   0
   0  -5   5  156.91    1.11   0
  -6 -11  -6    6.90    3.92   0
  -5 -14  -2    5.86    3.93   0
  -5 -10  -6    0.73    3.29   0
  -4 -15   2   16.77    3.33   0
  -4 -13  -2  115.77    4.27   0
  -4 -10  -5   53.51    3.14   0
  -4  -7  -7  117.72    3.59   0
  -3 -14   4   14.76    2.60   0
  -3 -14   5    1.49    2.34   0
  -3 -14   6   43.19    2.82   0
  -3  -8  -5   65.71    2.74   0
  -2 -12   4    3.54    2.06   0
  -2 -12   5  122.93    3.11   0
  -2 -12   6   62.92    2.45   0
  -2  -5  -5  124.49    2.53   0
  -1  -9   7  177.13    2.25   0
  -1  -8   0  272.48    3.27   0
  -1  -7  -1  833.26    5.28   0
  -1  -6  -2  176.72    2.54   0
  -1  -4  -3   12.01    1.02   0
   0  -5   4  323.65    1.79   0
  -6 -12  -5   33.50    4.12   0
  -5 -15   0   -0.91    3.54   0
  -5 -13  -3    1.61    3.42   0
  -5 -12  -4   32.52    3.71   0
  -5 -11  -5   41.10    3.71   0
  -4 -15   3   56.78    3.75   0
  -4 -15   4    8.39    3.41   0
  -4 -14   0    6.76    3.20   0
  -4 -12  -3  108.31    4.05   0
  -4 -11  -4    4.40    2.65   0
  -4  -8  -6   11.57    2.81   0
  -3 -12  -1   23.08    2.65   0
  -3 -11  -2    4.76    2.22   0
  -3  -9  -4   45.90    2.59   0
  -2 -11   1   18.31    2.02   0
  -2 -11   9    2.08    1.30   0
  -2  -9  -2   22.08    1.96   0
  -2  -8  -3  455.48    4.82   0
  -2  -4  -5   43.51    1.83   0
  -1  -9   3    7.52    1.46   0
  -5 -14  -1    7.29    3.56   0
  -4 -15   5    6.46    2.99   0
  -4 -15   6   24.81    3.17   0
  -4 -14   1    6.51    3.05   0
  -4 -13  -1    0.01    2.88   0
  -3 -13   2    2.04    2.44   0
  -3 -12   0  249.83    4.76   0
  -3 -10  -3   17.01    2.40   0
  -1  -9   4   17.60    1.39   0
  -1  -9   5  930.21    5.19   0
  -1  -9   6    6.54    1.09   0
  -1  -8   1   80.60    1.95   0
  -1  -3  -3  554.67    3.49   0
   0  -4   2 1292.63    3.67   0
   0  -3   1  288.77    1.63   0
  -6 -13  -3    4.37    4.15   0
  -6 -10  -6    1.55    3.39   0
  -5 -15   2   29.76    4.07   0
  -5 -13  -2    6.46    3.13   0
  -5  -9  -6    1.81    2.87   0
  -4 -12  -2    6.05    2.80   0
  -4 -11  -3   10.09    2.99   0
  -4 -10  -4    0.59    2.38   0
  -4  -9  -5    6.88    2.48   0
  -3 -13   8    3.53    2.31   0
  -3  -7  -5  121.26    3.07   0
  -2 -11   8  134.73    2.71   0
  -2 -10   0    7.65    1.79   0
  -1  -7   0   62.02    1.70   0
  -1  -7  10   61.77    0.91   0
  -6 -12  -4    0.95    3.61   0
  -5 -15   3   10.15    3.95   0
  -5 -14   0   58.50    4.13   0
  -5 -12  -3    1.89    3.00   0
  -5 -11  -4    1.11    2.93   0
  -5 -10  -5   14.13    3.04   0
  -4 -13   0   85.30    3.85   0
  -4  -7  -6  278.11    4.66   0
  -3 -13   6   53.10    2.95   0
  -3 -13   7   -0.35    1.99   0
  -3 -12   1   22.98    2.54   0
  -3 -10  -2   -1.51    1.99   0
  -3  -8  -4  141.52    3.34   0
  -2 -11   3    1.20    1.64   0
  -2  -9  -1   40.75    2.08   0
  -2  -5  -4  298.16    3.55   0
  -1  -8   2 1381.11    6.50   0
  -1  -6  -1    3.46    0.97   0
  -1  -2  -3 3049.16    7.31   0
  -6  -9  -6    1.60    3.19   0
  -5 -15   4   25.17    3.87   0
  -5 -13  -1    8.33    3.18   0
  -5  -8  -6   10.84    2.74   0
  -4 -14   4   50.23    3.42   0
  -4 -14   8    0.18    2.80   0
  -4 -12  -1   19.89    2.84   0
  -4  -8  -5  250.08    4.58   0
  -3  -9  -3  680.54    6.47   0
  -3  -6  -5  124.07    2.93   0
  -2 -10   1  126.11    2.88   0
  -2  -2  -5  139.59    2.12   0
  -1  -8   8   66.90    1.36   0
   0   2   0 2772.74    4.44   0
  -6 -14   0    7.52    4.13   0
  -6 -13  -2   49.83    4.39   0
  -6 -12  -3    0.92    3.54   0
  -6 -11  -4   65.29    4.27   0
  -6 -10  -5   48.70    4.04   0
  -5 -14   1   18.71    3.56   0
  -5 -12  -2   92.67    4.10   0
  -5  -9  -5   49.61    3.38   0
  -4 -14   6    2.39    2.63   0
  -4 -14   7    8.14    2.65   0
  -4 -11  -2  136.56    4.07   0
  -4 -10  -3   56.15    3.14   0
  -4  -9  -4    3.58    2.39   0
  -3 -12   2   63.14    2.93   0
  -3 -11   0   12.39    2.26   0
  -2  -6  -3 1115.47    6.55   0
  -2  -1  -5 2433.53    7.41   0
  -1  -8   3  169.26    2.37   0
  -1  -7   1   95.00    1.89   0
  -1  -4  -2    2.88    0.77   0
   0  -4   3   42.26    0.70   0
  -7 -10  -5    1.94    3.65   0
  -6  -8  -6   14.70    3.23   0
  -5 -14   2    1.09    3.26   0
  -5 -13   0    5.99    3.36   0
  -5 -11  -3    0.41    2.90   0
  -5 -10  -4   46.14    3.42   0
  -5  -7  -6    6.15    2.57   0
  -4 -12   0   -1.26    2.50   0
  -3 -12   3   16.78    2.38   0
  -3 -12   9   49.11    2.57   0
  -3 -10  -1   64.25    2.76   0
  -3  -8  -3    1.28    1.74   0
  -3  -7  -4  251.83    3.93   0
  -1  -8   4  547.85    3.92   0
  -1  -8   7  102.54    1.68   0
  -1  -6   0  569.73    3.93   0
  -1  -5  -1  285.37    2.75   0
  -1  -1  -3 1247.21    4.16   0
  -6 -14   1   23.82    4.06   0
  -6 -13  -1    8.78    3.85   0
  -6  -9  -5    3.54    3.26   0
  -5 -14   3    4.20    3.28   0
  -4 -13   3    0.70    2.70   0
  -4 -11  -1    0.91    2.31   0
  -4  -7  -5   72.44    2.97   0
  -4  -5  -6   28.44    2.28   0
  -3 -12   4    7.48    2.11   0
  -3 -12   8  213.71    3.98   0
  -3 -11   1   48.63    2.62   0
  -1  -8   5    1.57    1.01   0
  -1  -8   6   26.91    1.25   0
  -6 -12  -2    3.90    3.23   0
  -6 -11  -3    2.73    3.14   0
  -6 -10  -4    4.12    3.32   0
  -5 -14   4   32.86    3.65   0
  -5 -13   1  123.58    4.60   0
  -5 -12  -1   -0.41    2.68   0
  -5 -11  -2    0.67    2.85   0
  -5  -9  -4    8.41    2.68   0
  -5  -8  -5    3.37    2.44   0
  -4 -13   4   97.89    3.78   0
  -4 -12   1  144.45    4.08   0
  -4 -10  -2    3.41    2.39   0
  -4  -9  -3    5.32    2.34   0
  -4  -8  -4    9.35    2.30   0
  -3 -12   5    6.89    2.08   0
  -3 -12   7    5.09    2.12   0
  -3 -10   0   42.66    2.72   0
  -2 -10   8    2.17    1.58   0
  -2  -5  -3  217.48    2.91   0
  -1  -7   2    4.75    0.97   0
  -1  -3  -2 1199.28    4.79   0
  -1   0  -3 9999.99   10.06   0
   0  -3   2  477.61    1.83   0
   0  -2   1    3.97    0.24   0
  -7 -10  -4   73.45    4.67   0
  -7  -9  -5   15.50    3.69   0
  -6 -13   0   16.97    3.91   0
  -5 -14   5   10.48    3.23   0
  -5 -14   6   44.04    4.06   0
  -4 -13   5    9.73    2.69   0
  -4 -13   6  115.68    4.08   0
  -4  -6  -5  234.01    4.05   0
  -3 -11   2    5.94    2.10   0
  -3  -9  -1   46.13    2.30   0
  -2 -10   6   76.14    2.25   0
  -2 -10   7   22.37    1.66   0
   0  -4   4  757.42    2.24   0
  -6 -14   3    1.51    3.56   0
  -6 -13   1    5.85    3.90   0
  -6 -12  -1   34.60    3.93   0
  -6  -9  -4  170.77    5.06   0
  -6  -8  -5  134.00    4.57   0
  -5 -14   7    7.34    3.16   0
  -5 -12   0  110.58    4.27   0
  -5  -7  -5  111.71    3.69   0
  -4 -13   7   27.24    2.84   0
  -4 -12   2   -0.45    2.49   0
  -3 -11   3  241.95    4.15   0
  -3  -8  -2  107.70    2.88   0
  -2  -7  -1   32.89    1.70   0
  -2  -6  -2  482.20    4.25   0
  -1  -6   1 1348.42    5.72   0
  -1  -4  -1    6.17    0.75   0
  -7 -12  -1    0.31    3.92   0
  -7  -8  -5    1.79    3.23   0
  -6 -11  -2  143.18    4.73   0
  -5 -13   3  103.56    4.28   0
  -5 -11  -1   14.13    2.97   0
  -5 -10  -2  271.50    5.26   0
  -5  -9  -3   43.80    3.38   0
  -5  -8  -4    4.84    2.51   0
  -4 -10  -1   -0.52    2.24   0
  -4  -9  -2    5.14    2.25   0
  -4  -8  -3   24.64    2.44   0
  -4  -7  -4   31.12    2.35   0
  -3 -11   4   37.93    2.61   0
  -3 -10   1  115.83    3.11   0
  -3  -3  -5   56.10    1.87   0
  -2  -2  -4  355.61    3.08   0
  -1  -5   0 3021.03    8.19   0
  -7 -11  -2    3.49    3.77   0
  -7 -10  -3    1.16    3.72   0
  -7  -9  -4    2.12    3.51   0
  -6 -13   2   16.23    3.79   0
  -6 -12   0   -3.20    3.27   0
  -6  -7  -5   14.54    3.01   0
  -5 -13   4    1.73    2.98   0
  -5 -12   1   11.35    3.02   0
  -4 -12   4   18.45    3.02   0
  -4 -11   1   71.33    3.18   0
  -3 -11   9  105.34    2.95   0
  -2  -9   3   47.17    1.90   0
  -2  -9  10   22.25    1.51   0
  -2  -8   1  128.84    2.53   0
  -2  -4  -3  172.42    2.46   0
  -1  -7   9   36.32    0.98   0
  -1  -2  -2    1.07    0.48   0
  -1   1  -3 1258.88    2.89   0
  -7 -12   0    1.61    3.67   0
  -6 -11  -1    0.84    3.11   0
  -6  -8  -4    3.12    2.98   0
  -5 -13   5    1.75    3.05   0
  -5 -12   2    3.99    3.00   0
  -5 -11   0   11.18    2.81   0
  -5  -6  -5    4.51    2.24   0
  -4 -12   5   99.29    3.82   0
  -3 -11   6    0.37    2.01   0
  -3 -11   7    2.07    1.93   0
  -3 -11   8    3.28    2.08   0
  -3 -10   2   18.62    2.05   0
  -3  -7  -2  332.51    4.22   0
  -2  -9   4   15.33    1.68   0
  -2  -7   0  912.42    5.77   0
  -2  -5  -2    5.81    1.16   0
  -1  -7   4  370.37    2.99   0
  -7 -11  -1   73.70    4.78   0
  -7  -8  -4   82.42    4.22   0
  -6 -13   3    5.25    3.58   0
  -6 -12   1  105.23    4.72   0
  -6 -10  -2    0.90    2.90   0
  -6  -9  -3    1.25    2.92   0
  -5 -13   6    6.94    2.95   0
  -5 -13   7   28.54    3.71   0
  -5 -13   8    0.96    3.34   0
  -5 -10  -1   -0.56    2.56   0
  -5  -7  -4   39.60    2.80   0
  -4 -12   6   18.41    2.88   0
  -4  -9  -1   70.56    2.96   0
  -4  -4  -5   61.21    2.33   0
  -3  -4  -4   89.73    2.23   0
  -3  -2  -5  262.21    3.11   0
  -2  -6  -1  436.94    3.95   0
  -1  -7   5  507.32    3.37   0
  -1  -6   2  754.63    4.15   0
  -8  -8  -4    0.81    3.68   0
  -7 -12   1   -1.10    3.94   0
  -7 -10  -2   51.34    4.31   0
  -7  -9  -3    1.45    3.52   0
  -6 -13   4   17.58    3.75   0
  -6 -11   0   19.62    3.58   0
  -6  -6  -5  132.61    4.10   0
  -5 -11   1  294.47    5.53   0
  -5  -9  -2    7.89    2.49   0
  -5  -8  -3   38.47    2.83   0
  -5  -5  -5  211.29    4.13   0
  -4 -12   7   33.41    2.66   0
  -4 -12   8    2.48    2.31   0
  -4  -8  -2   37.14    2.52   0
  -2  -9   5   81.52    2.10   0
  -2  -8   2  222.38    3.07   0
   0  -4   5  209.50    1.06   0
  -6 -13   5   20.56    3.75   0
  -6 -12   2   13.65    3.64   0
  -6 -10  -1   58.75    3.79   0
  -6  -7  -4   45.74    3.36   0
  -4 -10   1  196.70    4.12   0
  -4  -5  -4    2.17    1.92   0
  -3  -8   0  385.40    4.51   0
  -2  -9   6   31.40    1.58   0
  -2  -9   8  403.04    3.83   0
  -1  -7   6   71.19    1.42   0
  -1  -7   7  421.75    2.89   0
  -1  -4   0  481.76    3.04   0
  -7 -12   2   59.08    4.78   0
  -7 -11   0    1.06    3.47   0
  -7 -10  -1    3.58    3.21   0
  -6 -13   6   50.10    4.19   0
  -6 -12   3   28.85    3.82   0
  -6 -11   1    4.28    3.48   0
  -6  -9  -2  127.40    4.42   0
  -6  -8  -3   10.81    2.72   0
  -5 -12   5    3.56    3.12   0
  -5 -11   2    1.06    2.64   0
  -5 -10   0   84.26    3.54   0
  -5  -9  -1  136.07    4.20   0
  -5  -6  -4   48.82    2.78   0
  -4 -11   4  170.17    4.06   0
  -4  -9   0  465.80    5.65   0
  -3  -9   2   76.49    2.51   0
  -2  -8   3   44.51    1.74   0
  -2  -7   1  180.85    2.71   0
  -1  -6   3  389.97    2.97   0
  -8  -9  -2   15.08    4.15   0
  -8  -8  -3    3.98    3.81   0
  -7  -9  -2    3.32    3.34   0
  -7  -8  -3    4.38    3.39   0
  -5 -12   6   59.99    3.95   0
  -5  -8  -2  486.32    6.23   0
  -5  -7  -3  114.82    3.54   0
  -4 -10   2   22.93    2.43   0
  -4  -8  -1    0.69    1.91   0
  -4  -7  -2  238.56    4.02   0
  -4  -6  -3  273.73    4.12   0
  -3 -10   5   25.78    1.99   0
  -3  -3  -4  646.09    4.80   0
  -2  -6   0  410.18    3.73   0
  -2  -5  -1  549.69    4.12   0
  -1  -1  -2 5925.05    8.35   0
  -7 -12   3   -2.77    3.93   0
  -7 -11   1   25.23    4.16   0
  -6 -12   4    8.58    3.50   0
  -6 -11   2   16.56    3.76   0
  -6 -10   0    4.10    3.02   0
  -6  -9  -1    0.53    3.17   0
  -6  -6  -4   21.04    2.78   0
  -5 -12   7   40.92    3.34   0
  -5 -12   8   16.01    3.33   0
  -5 -12   9   -0.13    3.41   0
  -5 -12  10   52.54    3.79   0
  -5 -11   3  193.19    4.79   0
  -5 -10   1    0.05    2.58   0
  -4 -11   6  299.27    4.95   0
  -4 -11  10   -1.07    2.39   0
  -3 -10   6  524.08    5.31   0
  -2  -8   4    2.81    1.46   0
  -1   2  -3 2966.56    3.13   0
   0  -3   3 1673.28    2.98   0
  -8 -10   0    2.00    4.24   0
  -8  -7  -3    0.62    3.85   0
  -7 -10   0    4.12    3.52   0
  -7  -9  -1   66.04    4.46   0
  -7  -7  -3    1.88    3.36   0
  -7  -6  -4   48.02    3.63   0
  -6 -12   5   -2.59    3.30   0
  -6  -8  -2    5.29    2.74   0
  -6  -7  -3   40.84    3.02   0
  -5  -9   0   45.15    2.99   0
  -5  -5  -4  130.22    3.38   0
  -4 -11   8   91.39    3.43   0
  -4 -11   9   14.92    2.63   0
  -4  -9   1    5.77    2.09   0
  -3  -4  -3  119.55    2.40   0
  -2  -7   2  966.89    5.67   0
  -2  -2  -3  240.62    2.42   0
  -1  -6   4  386.34    2.84   0
  -8  -9  -1    2.68    4.00   0
  -8  -8  -2    6.28    3.94   0
  -7 -12   5    7.05    4.38   0
  -7 -11   2    2.83    3.91   0
  -7  -8  -2   16.64    3.40   0
  -6 -12   6    3.11    3.45   0
  -6 -11   3   -1.28    3.35   0
  -6 -10   1  186.68    5.08   0
  -5 -11   4   72.08    3.58   0
  -5 -10   2   14.08    2.65   0
  -5  -8  -1   37.79    2.83   0
  -5  -7  -2   13.24    2.41   0
  -4  -8   0    9.00    2.00   0
  -4  -5  -3  175.93    3.31   0
  -2  -8   5  375.53    3.75   0
   0  -4   6  275.42    1.11   0
  -8 -10   1   29.17    4.62   0
  -7 -11   3    4.05    3.61   0
  -7 -10   1   11.00    3.77   0
  -6 -12   7   82.24    4.49   0
  -6 -12   8    1.35    3.92   0
  -6  -9   0   15.61    2.99   0
  -6  -5  -4   29.11    2.74   0
  -4  -9   2   17.79    2.18   0
  -4  -7  -1   52.55    2.45   0
  -2  -6   1    9.90    1.16   0
  -1  -2  -1 1703.40    4.79   0
  -8  -9   0   38.22    4.52   0
  -8  -6  -3   10.29    3.63   0
  -7  -9   0   12.43    3.55   0
  -7  -6  -3   27.91    3.35   0
  -6 -10   2   -0.57    3.07   0
  -6  -8  -1   61.06    3.47   0
  -6  -7  -2  202.00    4.68   0
  -6  -6  -3   16.56    2.71   0
  -5 -11   6   14.78    2.94   0
  -5 -10   3    9.02    2.62   0
  -5  -9   1  199.05    4.42   0
  -2  -8   6    7.68    1.17   0
  -2  -7   3  105.44    2.11   0
  -2  -5   0  364.04    3.31   0
  -1  -6   5   74.32    1.43   0
  -1  -4   1 1943.20    5.75   0
  -8 -10   2   -2.79    4.26   0
  -8  -8  -1   58.89    4.60   0
  -8  -7  -2    3.75    3.72   0
  -7 -11   4    3.46    3.82   0
  -7 -10   2   73.06    4.67   0
  -7  -8  -1    0.28    3.24   0
  -7  -7  -2   14.14    3.34   0
  -6 -11   5    4.91    3.27   0
  -5 -11   7   91.57    3.87   0
  -5 -11   8    4.66    3.13   0
  -5 -11   9  107.46    4.34   0
  -5 -11  10    0.58    3.27   0
  -5 -11  11    3.70    2.64   0
  -5  -8   0  112.12    3.57   0
  -5  -5  -3  109.87    3.24   0
  -4 -10   6   40.35    2.86   0
  -4  -9   3   -0.91    2.27   0
  -4  -8   1  476.12    5.41   0
  -3  -3  -3    9.23    1.24   0
  -2  -8   7   48.56    1.70   0
  -2  -8   8    8.51    1.29   0
  -2  -8   9  141.62    2.39   0
  -2  -4  -1  371.83    3.22   0
  -1  -3   0  701.17    3.29   0
  -7 -11   5   24.64    4.29   0
  -6 -11   6   37.25    3.88   0
  -6 -10   3   21.65    3.33   0
  -6  -9   1    5.42    2.82   0
  -5  -9   2   54.93    3.08   0
  -5  -7  -1   12.24    2.37   0
  -5  -6  -2  385.99    5.25   0
  -4 -10   7    4.63    2.41   0
  -4 -10  11   30.84    2.65   0
  -4  -7   0  596.02    5.80   0
  -2  -1  -3  546.97    3.26   0
  -8 -10   3   -1.53    4.37   0
  -8  -9   1    7.46    3.86   0
  -8  -8   0    8.39    3.88   0
  -7 -11   6   12.22    4.41   0
  -7 -10   3   -2.62    3.80   0
  -7  -9   1   87.12    4.25   0
  -7  -8   0    3.57    3.50   0
  -7  -5  -3   13.51    3.02   0
  -6 -11   7    0.80    3.38   0
  -6  -8   0    8.57    2.81   0
  -6  -6  -2   33.17    2.90   0
  -6  -5  -3   92.40    3.43   0
  -5 -10   5   16.18    3.16   0
  -5  -3  -4  297.55    4.25   0
  -4 -10   8    0.64    2.11   0
  -4 -10   9  205.43    4.33   0
  -4 -10  10    2.44    2.14   0
  -4  -6  -1  135.27    3.06   0
  -3  -4  -2   26.30    1.46   0
  -1  -6   6    8.37    0.77   0
  -1  -6  10  138.57    1.53   0
  -1   0  -2    1.03    0.33   0
  -8  -7  -1   -0.09    3.69   0
  -8  -6  -2   53.10    4.05   0
  -7 -11   7   79.25    5.37   0
  -7  -7  -1   30.65    3.50   0
  -7  -6  -2   21.20    3.21   0
  -6 -11   8    6.13    3.39   0
  -6 -11   9    6.20    3.95   0
  -6 -10   4   33.01    3.58   0
  -6  -9   2   24.90    3.09   0
  -5  -8   1   11.04    2.33   0
  -4  -9   4  133.34    3.39   0
  -4  -8   2  314.62    4.49   0
  -4  -2  -4 1026.45    6.36   0
  -9  -7   0    0.38    4.66   0
  -8 -10   4    4.01    4.52   0
  -8  -9   2  110.80    5.64   0
  -7 -10   4  103.68    5.19   0
  -7  -9   2   -2.01    3.48   0
  -6 -10   5   28.64    3.82   0
  -6  -8   1  262.89    5.55   0
  -5 -10   6  208.05    4.77   0
  -5  -7   0  123.66    3.54   0
  -5  -4  -3  135.11    3.25   0
  -4  -9   5   67.27    3.02   0
  -2  -7   5   17.95    1.40   0
  -2  -5   1 1437.40    6.25   0
  -2  -2  -2 1184.16    4.99   0
  -1  -6   7   65.61    1.27   0
  -1  -6   9  306.29    2.27   0
   0  -4   7  187.88    0.93   0
  -9  -6  -1   28.20    4.40   0
  -8 -10   5   43.93    5.28   0
  -8  -8   1    5.85    3.85   0
  -8  -7   0   31.58    4.42   0
  -8  -5  -2   12.75    3.87   0
  -7 -10   5    0.72    3.88   0
  -7  -8   1   16.63    3.47   0
  -7  -4  -3   49.90    3.35   0
  -6  -9   3   24.02    3.16   0
  -6  -7   0   12.43    3.09   0
  -6  -4  -3   15.09    2.48   0
  -5 -10   8   19.33    3.19   0
  -5  -6  -1  118.75    3.32   0
  -4  -8   3  519.00    5.68   0
  -4  -7   1   77.39    2.62   0
  -3  -6   1  224.60    3.28   0
  -3  -2  -3   90.49    1.90   0
  -1  -6   8  250.72    2.12   0
  -8  -9   3    6.42    4.39   0
  -8  -6  -1  118.90    5.03   0
  -7  -9   3    0.22    3.47   0
  -7  -7   0   11.63    3.26   0
  -7  -6  -1    2.96    2.86   0
  -6 -10   6    1.54    3.20   0
  -6  -6  -1   41.83    3.01   0
  -6  -5  -2  187.67    4.28   0
  -5 -10  10   19.77    2.97   0
  -5  -9   4    3.66    2.44   0
  -5  -8   2    9.36    2.35   0
  -4  -9   6  423.86    5.33   0
  -4  -6   0   13.77    1.88   0
  -3  -3  -2  965.47    5.60   0
  -2  -6   3  769.60    4.72   0
  -2  -4   0  260.70    2.66   0
  -2  -3  -1  698.12    4.03   0
  -1  -4   2  286.26    2.17   0
  -9  -7   1   -1.88    4.49   0
  -9  -6   0   20.07    4.19   0
  -9  -5  -1   17.66    4.20   0
  -8  -9   4   30.22    4.57   0
  -8  -8   2    7.88    4.10   0
  -7  -8   2  120.50    4.61   0
  -6 -10   7  162.50    5.22   0
  -6 -10   8    3.94    3.83   0
  -6  -9   4  217.04    5.28   0
  -6  -8   2   12.18    2.85   0
  -5  -9   5    0.32    2.45   0
  -5  -7   1  389.13    5.40   0
  -5  -3  -3   29.01    2.30   0
  -4  -9   7    6.22    2.03   0
  -3  -7   3  742.93    5.59   0
  -3  -5   0   51.86    1.82   0
  -3  -4  -1 1708.17    7.59   0
  -2  -7   6  123.38    2.14   0
  -8  -7   1   11.30    3.83   0
  -8  -4  -2   61.45    4.03   0
  -7 -10   7    1.45    3.99   0
  -7 -10   8   17.14    4.59   0
  -7  -9   4    5.84    3.74   0
  -6 -10   9   88.96    4.49   0
  -6 -10  10   19.67    4.18   0
  -6  -7   1   -1.60    2.48   0
  -6  -3  -3  224.32    4.28   0
  -5  -8   3    4.14    2.32   0
  -5  -6   0  251.86    4.36   0
  -5  -4  -2    4.92    1.87   0
  -4  -9   8   84.65    3.01   0
  -4  -9   9    6.44    2.43   0
  -4  -9  10    3.03    2.48   0
  -4  -9  11   10.31    2.41   0
  -4  -8   4   54.46    2.51   0
  -4  -7   2   80.83    2.64   0
  -2  -7   7  478.43    3.93   0
  -2  -7  11    0.56    1.21   0
  -9  -7   2   10.25    4.72   0
  -8  -9   5    3.86    4.73   0
  -8  -8   3    4.26    4.01   0
  -8  -6   0   29.52    4.00   0
  -8  -5  -1   13.46    3.53   0
  -7 -10   9    8.65    4.33   0
  -7  -9   5   91.29    5.00   0
  -7  -7   1  105.94    4.40   0
  -7  -6   0    8.91    3.03   0
  -7  -5  -1   30.55    3.46   0
  -7  -4  -2   15.06    2.89   0
  -6  -9   5    2.31    3.03   0
  -6  -8   3   79.70    3.78   0
  -6  -6   0   23.26    2.83   0
  -5  -9   6    6.66    2.54   0
  -5  -5  -1    4.10    1.94   0
  -4  -2  -3  203.17    3.04   0
  -3  -8  11    3.22    1.73   0
  -3  -7   4  352.01    4.06   0
  -3  -6   2  454.94    4.30   0
  -2  -7   8  382.36    3.58   0
  -2  -5   2  728.83    4.45   0
  -1  -3   1 2670.43    6.08   0
  -9  -6   1   48.00    4.96   0
  -9  -5   0    1.27    4.12   0
  -9  -4  -1   25.89    4.13   0
  -8  -7   2   83.32    4.59   0
  -7  -8   3   16.09    3.56   0
  -6  -9   6   68.99    4.11   0
  -5  -9   7  112.13    3.86   0
  -5  -7   2   44.44    2.67   0
  -4  -8   5  144.57    3.37   0
  -3  -8  10   52.87    2.33   0
  -3  -1  -3   89.69    1.75   0
  -2  -7   9   52.88    1.68   0
  -2  -6   4  266.28    2.86   0
  -1  -2   0  314.86    1.97   0
  -9  -7   3   14.20    4.88   0
  -8  -9   7    3.17    5.07   0
  -8  -8   4   10.56    4.33   0
  -8  -6   1   -0.57    3.43   0
  -6  -9   7    1.85    3.54   0
  -6  -8   4   -0.07    3.12   0
  -6  -7   2    2.28    2.68   0
  -5  -9   8   -0.29    2.67   0
  -5  -9   9  118.77    4.31   0
  -5  -9  11   21.33    3.43   0
  -5  -9  12   14.66    3.29   0
  -4  -7   3  124.07    3.03   0
  -4  -3  -2  486.81    4.59   0
  -3  -5   1   16.94    1.41   0
  -2  -1  -2  546.79    3.19   0
  -1  -5   5  937.74    3.95   0
   0  -4   8  389.98    1.38   0
  -9  -6   2   47.59    5.08   0
  -8  -5   0   20.82    3.69   0
  -8  -4  -1   27.98    3.72   0
  -7  -9   7  211.92    6.56   0
  -7  -8   4   97.99    4.68   0
  -7  -6   1   97.21    4.18   0
  -7  -3  -2   97.76    3.73   0
  -6  -9   8   -0.08    3.83   0
  -6  -6   1   37.10    2.95   0
  -5  -9  10   10.06    2.81   0
  -5  -6   1   20.71    2.27   0
  -5  -3  -2   54.81    2.55   0
  -4  -8   6    3.53    1.89   0
  -3  -7   5  253.82    3.46   0
  -3  -2  -2  139.93    2.20   0
  -2  -4   1    3.41    0.85   0
   0  -4   9   83.59    0.77   0
   0  -3   4   70.42    0.63   0
   1  -1   4    8.89    0.36   0
  -9  -7   4   13.87    4.97   0
  -9  -5   1    3.11    4.33   0
  -9  -4   0   42.15    4.55   0
  -8  -8   5   87.56    5.70   0
  -8  -7   3   30.76    4.35   0
  -7  -9   8    3.17    4.18   0
  -7  -9   9   16.76    4.58   0
  -7  -7   3    7.97    3.64   0
  -7  -5   0   54.38    3.51   0
  -7  -4  -1    3.97    2.72   0
  -6  -9  10  181.92    5.91   0
  -6  -9  11    2.98    4.08   0
  -6  -8   5   17.00    3.17   0
  -6  -5   0   43.35    2.93   0
  -6  -4  -1   67.50    3.10   0
  -6  -3  -2    6.85    2.17   0
  -5  -7   3  214.48    4.27   0
  -5  -5   0  330.42    4.72   0
  -5  -4  -1  260.69    4.12   0
  -4  -8   7   -0.34    1.85   0
  -4  -7   4   39.32    2.49   0
  -3  -6   3  181.09    2.87   0
  -3  -3  -1   97.50    2.00   0
  -2  -3   0   31.65    1.11   0
  -2  -2  -1  163.49    1.90   0
  -1  -4   3  801.22    3.48   0
   0  -1   1 1075.32    1.50   0
  -9  -6   3   12.70    5.13   0
  -8  -8   6    2.96    4.64   0
  -8  -6   2    2.51    3.59   0
  -7  -9  10   11.56    4.29   0
  -4  -8   8   38.51    2.70   0
  -4  -8  12    2.08    2.48   0
  -4  -1  -3   32.45    1.59   0
  -3  -7   6    8.87    1.50   0
  -2  -5   3  238.77    2.60   0
  -9  -7   5   36.95    5.48   0
  -9  -5   2   26.96    4.33   0
  -8  -7   4   85.44    5.31   0
  -8  -5   1  107.66    4.78   0
  -8  -4   0   52.66    4.06   0
  -8  -3  -1    2.04    3.24   0
  -7  -6   2  124.74    4.57   0
  -5  -8   7    4.83    2.94   0
  -5  -7   4   71.98    3.08   0
  -5  -6   2    4.02    2.05   0
  -4  -8   9  287.26    4.60   0
  -4  -8  10    9.52    2.43   0
  -4  -8  11   76.98    3.25   0
  -1  -5   6  364.86    2.54   0
   1  -2   6    2.26    0.35   0
  -9  -6   4    9.03    4.46   0
  -9  -4   1   77.01    5.14   0
  -8  -8   8   10.85    4.88   0
  -8  -6   3    3.06    3.72   0
  -7  -8   7   25.88    4.39   0
  -7  -7   4   43.39    3.74   0
  -7  -5   1   85.13    3.96   0
  -7  -4   0  104.47    3.99   0
  -7  -3  -1   79.85    3.59   0
  -6  -8   7   96.81    4.43   0
  -5  -8   8    3.98    2.94   0
  -5  -8  13   16.11    3.53   0
  -4  -7   5   53.60    2.44   0
  -4  -2  -2  469.44    4.34   0
  -3  -7   7   16.06    1.59   0
  -3  -6   4    0.51    1.28   0
  -3  -5   2    5.09    1.26   0
  -2  -6   6  792.19    4.76   0
  -8  -5   2   48.29    4.18   0
  -7  -8   8   12.21    4.29   0
  -7  -7   5   28.88    4.26   0
  -7  -6   3   64.50    3.98   0
  -6  -8   8   51.05    4.03   0
  -6  -5   1   30.55    2.73   0
  -6  -4   0  322.20    5.16   0
  -6  -3  -1  179.61    3.94   0
  -6  -2  -2   58.94    2.71   0
  -5  -8   9   18.44    2.90   0
  -5  -8  10   50.03    3.70   0
  -5  -8  11   16.79    3.38   0
  -5  -8  12  111.42    4.53   0
  -5  -7   5   56.60    3.18   0
  -5  -4   0  186.24    3.65   0
  -5  -3  -1   30.08    2.11   0
  -3  -7   8   25.21    1.95   0
  -3  -7  12   32.25    2.16   0
  -9  -6   5    6.18    4.97   0
  -9  -5   3   23.43    4.66   0
  -9  -4   2   69.07    5.37   0
  -8  -7   6    2.91    4.56   0
  -8  -6   4   60.42    4.81   0
  -8  -4   1   55.95    4.07   0
  -8  -3   0    0.55    3.28   0
  -8  -2  -1    7.89    3.29   0
  -7  -8   9    8.21    4.27   0
  -7  -8  10   79.16    5.78   0
  -6  -8   9   80.35    4.48   0
  -6  -8  11   10.92    4.17   0
  -6  -8  12   30.64    4.54   0
  -6  -7   5    3.50    2.87   0
  -4  -7   6  387.80    4.95   0
  -3  -7   9  118.16    2.81   0
  -3  -7  10   63.90    2.40   0
  -3  -7  11  223.94    3.76   0
  -3  -4   1 1304.07    6.58   0
  -2  -6   7  277.18    3.02   0
  -2  -6  12   55.82    1.90   0
  -2  -4   2  661.16    3.99   0
  -1  -3   2  165.29    1.54   0
  -9  -3   1    2.19    4.01   0
  -9  -2   0    9.96    3.87   0
  -8  -7   7   60.67    5.48   0
  -7  -5   2   79.44    3.98   0
  -4  -7   7  273.84    4.51   0
  -4   0  -3   -2.14    1.10   0
  -3  -6   5  348.57    3.87   0
  -3  -3   0   35.12    1.45   0
  -2  -5   4  139.17    2.07   0
  -1  -5   7  454.92    2.79   0
  -1   1  -2 6189.35    5.94   0
  -9  -6   6   17.49    5.24   0
  -9  -5   4   56.97    5.34   0
  -8  -7   8   39.95    5.36   0
  -8  -6   5   74.92    5.25   0
  -8  -5   3   59.21    4.56   0
  -7  -7   7  159.66    6.23   0
  -7  -4   1   68.67    3.68   0
  -7  -3   0  188.91    4.74   0
  -6  -7   6   27.22    3.36   0
  -6  -6   4    9.75    2.68   0
  -6  -1  -2   32.49    2.63   0
  -5  -6   4  152.82    4.02   0
  -5  -5   2  252.51    4.31   0
  -4  -7  13    4.39    2.59   0
  -3  -5   3  349.49    3.69   0
  -2  -6   8    2.04    1.12   0
  -2  -6   9    1.46    1.29   0
  -2  -6  11  150.60    2.60   0
  -1  -4   4  221.53    1.89   0
  -9  -4   3   57.10    5.06   0
  -9  -3   2   40.01    4.95   0
  -8  -7   9   39.85    5.38   0
  -8  -4   2    8.99    3.68   0
  -8  -3   1   59.15    4.05   0
  -7  -5   3   -1.13    3.01   0
  -6  -7   7    2.34    3.22   0
  -6  -4   1   80.49    3.32   0
  -6  -3   0   43.22    2.68   0
  -6  -2  -1    0.05    2.08   0
  -5  -7   7   86.40    3.56   0
  -5  -4   1   87.54    2.88   0
  -4  -7   8  128.31    3.34   0
  -4  -7   9   23.53    2.59   0
  -4  -7  12   98.08    3.72   0
  -4  -3   0   14.31    1.52   0
  -4  -1  -2  154.80    2.60   0
  -2  -6  10   22.83    1.50   0
  -2  -3   1 1083.38    4.83   0
  -2   0  -2  327.07    2.27   0
  -1  -5   8  121.39    1.61   0
  -1  -5  11    3.72    0.89   0
  -9  -2   1   59.89    4.72   0
  -8  -6   6   72.04    5.44   0
  -7  -7   9   67.97    5.62   0
  -7  -6   5   15.20    3.42   0
  -6  -7   8    1.10    3.25   0
  -6  -5   3   34.76    3.29   0
  -5  -7   8   35.50    3.04   0
  -5  -7  13    1.48    3.37   0
  -5  -3   0   99.38    2.87   0
  -4  -7  10    0.91    1.96   0
  -4  -7  11   35.59    2.86   0
  -4  -2  -1   98.35    2.30   0
  -3  -6   6  285.34    3.61   0
  -3   1  -3   88.55    1.62   0
  -2  -2   0   73.18    1.33   0
  -1  -5   9   16.78    0.96   0
  -1  -5  10   93.16    1.58   0
  -9  -5   6  113.12    6.49   0
  -9  -4   4    3.96    4.33   0
  -8  -6   7   52.78    5.33   0
  -8  -4   3   21.35    3.91   0
  -7  -7  11    0.58    4.22   0
  -7  -6   6   19.39    3.88   0
  -7  -4   2   33.99    3.38   0
  -7  -3   1   40.84    3.30   0
  -7  -1  -1   18.19    2.75   0
  -6  -7   9   22.29    3.74   0
  -6  -7  10   79.88    4.99   0
  -6  -7  12  128.64    5.71   0
  -6  -6   5   21.62    2.97   0
  -5  -7   9  175.97    4.68   0
  -5  -7  10   16.96    3.48   0
  -5  -7  11   16.34    3.38   0
  -5  -7  12   12.02    3.67   0
  -5  -6   5   64.80    3.02   0
  -3  -4   2  593.59    4.53   0
  -1  -2   1  983.65    3.34   0
  -9  -5   7   14.94    5.72   0
  -9  -2   2   12.19    4.49   0
  -8  -6   8   18.18    4.96   0
  -8  -3   2   36.75    3.90   0
  -8  -1   0   21.53    3.66   0
  -7  -5   4  177.15    5.23   0
  -7  -2   0   60.77    3.39   0
  -6  -7  11   16.98    3.75   0
  -3  -6   7   47.40    1.95   0
  -3  -5   4 1376.04    7.13   0
  -9  -4   5   -1.06    4.52   0
  -9  -1   1    3.24    3.88   0
  -8  -6   9   15.38    4.97   0
  -8  -5   6    8.66    4.61   0
  -8  -4   4   69.57    4.41   0
  -8  -2   1   36.39    3.52   0
  -7  -6   7    8.91    3.97   0
  -7  -4   3  274.32    5.83   0
  -6  -3   1   11.05    2.34   0
  -6  -2   0  457.34    5.82   0
  -6  -1  -1   31.07    2.41   0
  -5  -6   6  144.76    4.02   0
  -5  -4   2    1.22    1.91   0
  -4  -4   2  703.16    5.76   0
  -3  -6   8  415.55    4.60   0
  -3  -3   1  285.05    3.11   0
  -1   0  -1    3.16    0.32   0
  -9  -4   6    4.48    4.50   0
  -9  -3   4  124.63    5.86   0
  -7  -5   5  120.16    4.77   0
  -7  -3   2   62.18    3.93   0
  -5  -5   4   18.91    2.30   0
  -5  -3   1  273.45    4.21   0
  -4   0  -2  105.97    2.28   0
  -3  -6   9  219.42    3.64   0
  -2  -5   6  144.89    2.25   0
  -1  -4   5  149.05    1.62   0
  -9  -2   3   17.17    4.23   0
  -9  -1   2   17.66    3.99   0
  -8  -5   7   44.68    5.20   0
  -8  -4   5   47.10    4.17   0
  -8  -3   3   65.27    4.48   0
  -8  -2   2    3.19    3.63   0
  -7  -6   9  100.70    5.53   0
  -7  -6  10   68.70    5.48   0
  -7  -5   6   64.30    4.63   0
  -7  -2   1   24.92    2.99   0
  -6  -6   8   64.21    4.15   0
  -6  -4   3   16.34    2.69   0
  -4  -6   8   61.54    3.05   0
  -4  -2   0   50.95    1.90   0
  -4  -1  -1 1519.04    7.42   0
  -3  -6  10   23.89    2.02   0
  -3  -6  11    6.62    1.97   0
  -3  -5   5  579.49    4.83   0
  -3  -4   3 1168.04    6.41   0
  -3  -1  -1   64.14    1.54   0
  -9  -4   7   41.63    5.57   0
  -9  -3   5   26.59    4.61   0
  -8  -5   8   65.04    5.57   0
  -7  -6  11   60.04    5.09   0
  -7  -6  12   31.50    4.78   0
  -7  -4   4  121.82    4.59   0
  -6  -6   9  111.32    4.77   0
  -6  -6  13   27.57    4.64   0
  -6  -3   2   96.87    3.72   0
  -5  -6   8   60.42    3.31   0
  -5  -6  14   36.56    3.99   0
  -5  -5   5    2.35    2.27   0
  -5  -4   3  124.63    3.34   0
  -4  -6   9   54.06    3.09   0
  -4  -6  13    0.65    2.68   0
  -2  -3   2  407.27    3.03   0
  -1  -3   3    2.05    0.45   0
  -9  -4   8    7.93    5.41   0
  -9  -2   4    2.01    4.27   0
  -8  -3   4   30.33    4.06   0
  -7  -5   7  102.91    5.10   0
  -7  -3   3   21.86    3.26   0
  -6  -6  10   17.44    3.81   0
  -6  -6  11    1.83    3.54   0
  -6  -6  12   39.44    4.15   0
  -6  -5   6   47.87    3.53   0
  -6  -2   1   30.40    2.47   0
  -6   0  -1   -2.43    1.89   0
  -5  -6   9  114.07    4.12   0
  -5  -6  10   39.17    3.72   0
  -5  -6  11   32.39    3.67   0
  -5  -6  12   55.24    4.28   0
  -5  -6  13   31.89    3.53   0
  -4  -6  11  108.41    3.72   0
  -4  -6  12    1.34    2.26   0
  -4  -4   3  275.47    3.84   0
  -2  -5   7  558.58    4.13   0
  -2  -4   4  815.64    4.51   0
  -9  -3   6   25.51    4.95   0
  -9  -1   3    4.56    3.97   0
  -9   0   2   -3.07    3.86   0
  -8  -5  10   50.82    5.66   0
  -8  -2   3   28.25    3.83   0
  -7  -4   5   49.58    3.86   0
  -7  -2   2    0.05    2.79   0
  -6  -4   4    9.90    2.70   0
  -6  -1   0  112.13    3.28   0
  -5  -5   6    2.77    2.30   0
  -5  -3   2  613.25    6.11   0
  -9  -3   7   75.50    5.90   0
  -8  -3   5    7.39    3.82   0
  -8   0   1   -2.65    3.16   0
  -7  -5   9   23.06    4.43   0
  -7  -1   1   18.52    2.90   0
  -7   0   0    0.90    2.50   0
  -6  -5   7   37.26    3.61   0
  -5  -4   4   64.17    2.84   0
  -4  -3   2  247.63    3.54   0
  -3  -3   2 1984.28    7.95   0
  -2  -5   8  202.59    2.75   0
  -2  -5  12    6.26    1.61   0
  -2  -2   1  117.73    1.62   0
  -1  -4   6   63.46    1.24   0
   0  -3   5  368.53    1.45   0
  -9  -3   8    3.19    5.08   0
  -9  -1   4  132.86    5.83   0
  -7  -5  10   30.02    4.59   0
  -7  -5  11   -0.39    4.31   0
  -7  -5  12   50.44    5.10   0
  -7  -4   6   21.31    3.58   0
  -6  -4   5   21.58    2.99   0
  -6  -3   3  295.49    5.18   0
  -5  -5   7   52.32    3.18   0
  -3  -5   7   42.21    1.93   0
  -3  -4   4    0.84    1.22   0
  -2  -5   9  131.38    2.40   0
  -2  -5  11   80.56    2.33   0
  -2   1  -2  550.33    2.75   0
  -9   0   3   35.16    4.48   0
  -8  -4  10   30.78    5.60   0
  -8  -3   6   22.49    4.15   0
  -8  -2   4  103.84    4.64   0
  -7  -4   7    5.60    3.59   0
  -6  -5   9   31.38    3.78   0
  -6  -2   2  430.87    5.79   0
  -4  -2   1   10.84    1.47   0
  -3  -2   1 1469.76    6.57   0
  -3   1  -2  851.25    4.38   0
  -2  -5  10  152.69    2.64   0
  -2  -4   5  911.19    4.95   0
  -2  -1   0    4.06    0.62   0
  -9  -2   7  119.13    6.28   0
  -9  -1   5    4.16    4.29   0
  -8  -4  11    8.53    5.13   0
  -8  -1   3  125.29    4.66   0
  -8   0   2   19.27    3.36   0
  -8   1   1  116.40    4.45   0
  -7  -4   8   16.22    4.39   0
  -7  -3   5   46.99    3.89   0
  -7  -1   2   94.52    3.86   0
  -7   1   0  601.12    6.95   0
  -6  -5  11  175.62    5.75   0
  -6  -5  12   69.70    4.57   0
  -6  -5  13   -1.29    3.79   0
  -6  -4   6  240.18    5.37   0
  -6  -3   4   22.72    2.86   0
  -6  -1   1   39.24    2.63   0
  -6   0   0 1275.24    8.80   0
  -5  -5   9  107.88    4.35   0
  -5  -5  14   79.11    4.27   0
  -5  -3   3  111.14    3.18   0
  -4  -5  14    1.32    2.90   0
  -4  -1   0    1.07    1.24   0
  -4   0  -1    1.33    1.16   0
  -3  -5   8   18.18    1.71   0
  -2  -3   3 1073.15    4.98   0
  -2   0  -1    0.27    0.50   0
  -9  -2   8   11.08    5.52   0
  -9   0   4    0.35    4.12   0
  -7   0   1   83.33    3.60   0
  -5  -5  10   23.56    3.15   0
  -5  -5  11   14.34    3.54   0
  -5  -5  12    4.55    3.61   0
  -5  -5  13    9.51    3.17   0
  -4  -5   9    5.09    2.56   0
  -4  -5  13   25.57    3.31   0
  -4  -3   3   12.16    1.66   0
  -3  -5   9  112.81    2.93   0
  -3  -5  10  218.75    3.84   0
  -3  -4   5  313.21    3.65   0
  -3  -1   0   59.03    1.50   0
  -3   0  -1  171.61    2.18   0
  -9  -2   9   99.50    6.80   0
  -9   1   3    3.49    4.06   0
  -8  -3   9  104.82    6.32   0
  -8  -2   6  148.55    5.51   0
  -8  -1   4    6.31    3.56   0
  -7  -4  10  145.86    6.07   0
  -7  -4  11   85.22    5.81   0
  -7  -4  12   17.71    5.33   0
  -6  -4   7   94.44    4.15   0
  -6  -2   3    0.47    2.32   0
  -5  -4   6  174.45    4.22   0
  -4  -5  12   34.22    2.82   0
  -3  -3   3   25.61    1.42   0
  -1  -4   7  431.07    2.84   0
  -1  -2   2  114.86    1.20   0
  -9  -1   7   -0.38    4.29   0
  -9   0   5    8.44    4.35   0
  -8  -3  10   45.74    5.47   0
  -8  -3  11   35.49    5.81   0
  -8   0   3   -1.98    3.14   0
  -7  -3   7    3.84    3.87   0
  -7  -1   3   45.40    3.44   0
  -6  -4   8   94.76    4.46   0
  -6  -1   2   71.93    3.31   0
  -5   1  -1    4.68    1.58   0
  -2  -4   6 1219.06    5.94   0
  -1  -3   4  459.22    2.57   0
  -9   1   4  135.25    5.61   0
  -9   2   3   13.85    4.13   0
  -8  -1   5   -0.35    3.60   0
  -7  -2   5   46.03    3.66   0
  -7   0   2    0.17    2.65   0
  -6  -4  14   46.77    4.60   0
  -6   0   1    0.03    2.10   0
  -6   1   0  109.58    3.17   0
  -5  -4   7  175.17    4.40   0
  -4  -2   2  461.52    4.55   0
  -3  -4   6    3.13    1.42   0
   0  -2   3   19.65    0.34   0
  -9  -1   8   10.51    4.55   0
  -9  -1   9   -0.06    5.39   0
  -9   0   6    2.34    4.31   0
  -8  -2   8    9.97    4.50   0
  -8   0   4  151.80    5.18   0
  -7  -3   8  154.67    5.49   0
  -6  -4  11    3.08    3.78   0
  -6  -4  13   27.13    4.12   0
  -5  -3   5    8.88    2.23   0
  -4  -3   4   58.40    2.27   0
  -4  -1   1  500.72    4.53   0
  -3  -2   2  186.53    2.59   0
  -2  -2   2  218.42    2.20   0
  -1  -4   8  480.73    3.19   0
  -1  -4  12   57.86    1.75   0
  -9   0   7  112.78    5.96   0
  -9   1   5    4.46    4.06   0
  -8  -2   9   15.58    4.81   0
  -8  -1   6    2.49    3.73   0
  -8   1   3  126.34    4.74   0
  -8   2   2    2.93    3.09   0
  -7  -3   9    0.10    3.97   0
  -7  -3  10    0.33    4.28   0
  -7  -3  13   30.65    5.60   0
  -7  -2   6    2.57    3.19   0
  -6  -3   7   16.04    3.48   0
  -5  -4   9  152.51    4.42   0
  -5  -4  13  150.94    5.29   0
  -4   0   0  663.34    4.95   0
  -4   1  -1 1535.31    7.10   0
  -2  -4   7  170.21    2.58   0
  -9   2   4    1.56    4.07   0
  -9   3   3   24.74    4.22   0
  -8  -2  10    9.97    4.85   0
  -8  -2  11   11.74    5.00   0
  -8   0   5    0.24    3.25   0
  -7  -2   7   15.12    3.90   0
  -7   0   3  253.98    5.28   0
  -6  -2   5    4.06    2.54   0
  -6  -1   3  896.30    8.10   0
  -5  -4  10   34.58    3.29   0
  -5  -4  11   78.98    3.97   0
  -5  -4  12   21.05    3.30   0
  -4  -4  14   18.11    3.26   0
  -3  -4  14   22.17    2.70   0
  -2  -4  13   32.76    2.20   0
  -1  -4   9  607.24    3.75   0
  -1  -4  10  191.05    2.36   0
  -1  -4  11  143.68    2.22   0
  -9   0   8   -3.44    4.30   0
  -9   0   9   77.21    6.29   0
  -9   1   6   43.63    4.90   0
  -7  -1   5   17.78    3.41   0
  -7   1   2   99.54    3.82   0
  -7   2   1   23.70    2.80   0
  -6  -3   8   11.21    3.15   0
  -6   1   1   35.98    2.74   0
  -5  -3   6  105.33    3.48   0
  -5  -2   4   63.57    2.78   0
  -5   2  -1  765.21    5.83   0
  -4  -4   9   49.67    2.78   0
  -4  -4  13    6.42    2.99   0
  -4  -2   3  149.79    2.93   0
  -3  -4   8   84.13    2.74   0
  -3  -1   1   60.03    1.59   0
  -2  -4   8    1.33    1.32   0
  -9   1   7    0.17    4.43   0
  -9   2   5    0.63    4.19   0
  -9   3   4  132.69    5.60   0
  -8  -1   8   22.40    4.52   0
  -8  -1   9  192.47    6.96   0
  -8   0   6  199.82    5.96   0
  -8   2   3   28.61    3.59   0
  -8   3   2   41.37    3.76   0
  -7  -2   8   12.01    3.64   0
  -6  -3  10    5.05    3.91   0
  -6  -3  13   34.32    4.95   0
  -6  -3  14   -3.85    3.96   0
  -6  -2   6  236.24    5.33   0
  -5  -3   7   10.62    2.81   0
  -4  -4  10  313.32    5.16   0
  -4  -4  12    8.98    2.52   0
  -3   1  -1   62.25    1.50   0
  -2  -4   9    7.71    1.40   0
  -2  -1   1 2542.98    6.86   0
  -9   1   8    0.91    4.29   0
  -9   2   6    4.22    4.62   0
  -8  -1  10    3.87    4.66   0
  -7  -2   9  180.10    5.92   0
  -7  -2  10    6.66    4.17   0
  -7  -2  13   18.48    5.45   0
  -7  -1   6  339.25    6.42   0
  -7   0   4    0.24    2.74   0
  -5  -3  15    1.66    3.49   0
  -4  -1   2    3.29    1.38   0
  -3  -4  10   49.89    2.58   0
  -3  -3   5  278.84    3.51   0
  -2  -4  10   85.94    2.33   0
  -2  -4  11   82.19    2.41   0
  -1  -3   5   13.61    0.79   0
  -9   1   9    2.83    4.90   0
  -9   3   5   33.92    4.60   0
  -8  -1  11   64.58    5.65   0
  -8   0   7    1.94    3.73   0
  -8   1   5   -0.42    3.43   0
  -7  -2  11   73.41    5.27   0
  -7  -2  12   26.79    4.84   0
  -7  -1   7    2.23    3.67   0
  -7   2   2   -0.17    2.59   0
  -6  -2   7   48.12    3.44   0
  -6   0   3    0.42    2.28   0
  -5  -3  14   29.12    4.18   0
  -5  -2   5  680.61    6.82   0
  -4  -2   4  755.71    6.19   0
  -2  -3   5  155.91    2.22   0
  -9   2   7  120.94    5.91   0
  -8   0   8    6.66    4.21   0
  -8   1   6    3.20    3.34   0
  -8   2   4  104.10    4.38   0
  -8   3   3   71.32    4.16   0
  -7   0   5  301.93    5.93   0
  -6  -2   8  273.17    5.96   0
  -6  -1   5  559.43    6.92   0
  -6   1   2   70.88    2.96   0
  -5  -3  10  152.85    4.95   0
  -5  -3  12    3.20    3.64   0
  -5  -3  13   38.63    3.83   0
  -4  -3  15   26.06    3.18   0
  -4   0   1    0.92    1.26   0
  -2  -2   3  759.12    4.21   0
  -2   0   0 1280.04    4.59   0
  -2   2  -2 1271.26    3.98   0
  -9   2   8   13.73    4.76   0
  -9   3   6   25.36    4.70   0
  -8   0   9    1.91    4.39   0
  -8   0  10   57.74    5.55   0
  -7  -1   8   74.23    4.37   0
  -7   1   4    8.73    2.94   0
  -6  -2   9   47.30    4.12   0
  -6  -2  14  106.92    6.04   0
  -5  -3  11   32.48    3.44   0
  -5  -2   6   40.01    2.69   0
  -4  -3  14   28.26    3.70   0
  -4   1   0    0.77    1.18   0
  -3  -3   6  345.28    4.02   0
  -1  -2   3 1077.83    3.77   0
   0   3  -3 1549.02    2.65   0
  -9   2   9  106.80    6.22   0
  -9   3   7   76.61    5.68   0
  -8   0  11    2.69    4.70   0
  -8   1   7   30.16    4.25   0
  -8   2   5    1.73    3.43   0
  -8   3   4   28.49    4.07   0
  -7  -1   9    4.77    3.74   0
  -7  -1  10    3.39    4.19   0
  -7  -1  13    3.00    5.19   0
  -7   0   6    0.86    3.06   0
  -7   2   3  307.98    5.53   0
  -6  -2  11   14.93    3.84   0
  -6  -2  12   15.92    4.06   0
  -6  -2  13    2.73    4.03   0
  -6   0   4   27.02    2.78   0
  -4  -3  13  198.28    5.01   0
  -3  -1   2 1380.62    6.46   0
  -9   4   6    0.07    3.96   0
  -8   1   8   22.31    4.23   0
  -8   2   6  155.76    5.57   0
  -7  -1  12  122.00    5.93   0
  -7   0   7   72.24    4.10   0
  -7   3   2   60.82    3.32   0
  -4  -3  10    1.12    2.80   0
  -4  -3  11  162.53    4.46   0
  -4  -3  12    4.42    2.90   0
  -4  -2   5   38.69    2.12   0
  -4  -1   3    7.11    1.50   0
  -3  -3  14    4.06    2.52   0
  -3  -2   4   14.41    1.35   0
  -2  -3   6  278.76    3.04   0
  -1  -3   6 1227.17    4.82   0
  -1   0   0    0.01    0.24   0
  -9   3   8    3.28    4.21   0
  -9   5   5   52.97    4.77   0
  -7   0   8   -2.54    3.08   0
  -6  -1   7  244.70    5.24   0
  -6   0   5    2.35    2.84   0
  -5  -2   8   16.06    2.75   0
  -5  -2  14    3.55    4.00   0
  -5  -1   5   12.90    2.13   0
  -3  -3  13   37.69    2.89   0
  -8   1  10    3.20    4.17   0
  -8   1  11   63.17    5.47   0
  -8   2   7   10.27    3.76   0
  -8   3   5    6.42    3.18   0
  -7   0   9   92.44    4.80   0
  -7   1   6  340.42    6.27   0
  -7   2   4   74.94    3.69   0
  -6  -1  14    2.39    4.47   0
  -6   3   1   11.90    2.14   0
  -4   0   2  452.03    4.38   0
  -3   0   1 2883.55    8.84   0
  -2  -3   7  812.69    5.29   0
  -9   4   8   11.74    4.59   0
  -8   2   8   12.65    4.02   0
  -8   3   6   20.35    3.75   0
  -7   0  10    7.25    3.92   0
  -7   0  11  161.78    5.93   0
  -7   0  12    1.54    4.34   0
  -7   0  13    8.89    4.58   0
  -7   3   3   23.93    2.88   0
  -7   4   2   37.89    3.07   0
  -6  -1   9  185.79    5.08   0
  -6  -1  10    0.44    3.61   0
  -6  -1  12    4.71    4.39   0
  -6  -1  13   28.46    4.40   0
  -6   0   6    9.44    3.03   0
  -6   1   4    8.46    2.51   0
  -5  -2  11  223.59    5.41   0
  -5  -2  12   24.58    3.51   0
  -4  -1   4   72.53    2.36   0
  -3  -3   9  216.76    3.71   0
  -2  -3  13   52.12    2.50   0
  -2  -2   4 2910.43    8.52   0
  -2  -1   2  120.13    1.67   0
  -1  -3  13   80.36    2.28   0
   0  -3   7   14.54    0.63   0
   0  -3  12   43.39    1.37   0
  -9   5   7   28.80    4.83   0
  -8   2   9   14.90    4.34   0
  -8   4   5   42.24    4.04   0
  -7   1   7    4.42    3.13   0
  -7   2   5   46.37    3.58   0
  -6  -1  11  129.61    5.16   0
  -5  -1   6  403.55    5.46   0
  -5   0   4    0.06    1.97   0
  -4  -2  14   13.65    3.67   0
  -4   1   1  526.85    4.51   0
  -4   2   0   49.65    1.91   0
  -4   3  -1 1355.54    6.57   0
  -3  -1   3   87.97    1.97   0
  -3   2  -1  766.74    4.19   0
  -2  -3   8   25.72    1.70   0
  -2  -3  12    4.30    1.91   0
  -1  -3   7    8.51    0.92   0
  -1   1  -1  644.72    2.04   0
  -1   2  -2    1.18    0.24   0
  -9   6   6   22.45    4.43   0
  -8   2  11   14.28    4.78   0
  -8   3   7  122.05    5.09   0
  -8   5   4   59.64    4.12   0
  -7   1   8   76.10    4.29   0
  -7   3   4   23.11    3.06   0
  -6   0   7   -0.31    2.70   0
  -6   2   3    3.79    2.20   0
  -5  -1   7   45.20    2.80   0
  -5  -1  15   -0.81    3.72   0
  -4  -2  13   20.28    3.36   0
  -3  -2  15   71.17    3.80   0
  -2  -3   9  496.22    4.60   0
  -2  -3  11   19.16    1.88   0
  -1  -3  12  189.22    2.96   0
  -8   3   8   17.28    4.07   0
  -8   4   6  147.77    5.19   0
  -7   1  10    5.92    3.88   0
  -7   1  13    2.23    4.42   0
  -7   2   6    0.23    2.98   0
  -6   0   8  473.14    6.87   0
  -6   0  14  212.94    7.02   0
  -6   4   1   87.15    2.99   0
  -5  -1   8  601.76    7.11   0
  -5  -1  14   38.09    3.97   0
  -4  -2   9    9.97    2.27   0
  -4  -1   5  831.23    6.48   0
  -4   0   3   -0.04    1.39   0
  -3  -2   6   49.46    1.97   0
  -1  -3   8  256.62    2.66   0
   0  -3  11  193.73    2.19   0
  -8   3   9   99.88    5.37   0
  -8   3  10   42.94    4.94   0
  -8   3  11   38.07    5.37   0
  -8   4   7   85.55    4.66   0
  -8   5   5    4.93    3.47   0
  -7   1  11    3.09    4.16   0
  -7   2   7   16.55    3.27   0
  -6   0   9    1.34    2.96   0
  -6   0  10    0.71    3.54   0
  -6   0  12    4.52    4.28   0
  -6   0  13    1.93    3.95   0
  -6   2   4   34.35    2.97   0
  -5  -1   9    4.67    2.59   0
  -5  -1  12    5.59    3.70   0
  -5  -1  13    5.76    3.43   0
  -5   0   5 2287.77   11.67   0
  -4  -2  10  460.85    6.05   0
  -4  -2  11   20.82    2.77   0
  -3  -2  14    8.80    2.92   0
  -1  -3   9   17.28    1.29   0
  -1  -3  10  103.18    2.10   0
  -1  -3  11   14.16    1.41   0
  -1  -2   4  163.08    1.67   0
   0  -3   8  106.50    1.33   0
  -8   4   8   21.78    3.86   0
  -8   5   6    9.59    3.49   0
  -7   2   8   14.05    3.35   0
  -6   1   6    8.30    2.67   0
  -5  -1  10  422.01    6.48   0
  -5  -1  11   29.27    3.34   0
  -4  -1  15   62.04    4.38   0
  -3  -2   7 1366.37    7.91   0
  -3  -2  13  185.00    4.37   0
  -3  -1   4  881.29    5.62   0
  -3   0   2    1.99    1.00   0
  -2  -2   5   29.97    1.27   0
  -2   0   1    0.25    0.53   0
   0  -3   9  210.61    1.97   0
   0  -3  10   27.01    1.09   0
  -8   4   9   -3.19    4.04   0
  -8   6   5   72.08    4.43   0
  -7   2   9  168.59    5.35   0
  -7   2  13   15.64    4.51   0
  -7   3   6  119.36    4.43   0
  -7   5   3    1.51    2.64   0
  -6   1   7  233.79    4.99   0
  -6   3   3  344.74    5.11   0
  -6   4   2  123.40    3.39   0
  -5   0   6    2.49    2.12   0
  -5   0  15   11.65    4.39   0
  -5   1   4  103.06    3.02   0
  -1  -1   2 1004.01    3.40   0
  -8   4  11   10.23    4.64   0
  -7   2  10    6.79    3.45   0
  -7   2  11   74.65    5.00   0
  -7   2  12   23.34    4.56   0
  -7   3   7    2.73    3.09   0
  -6   1   8   12.95    2.97   0
  -6   1  14   -7.30    3.94   0
  -6   2   5    2.27    2.48   0
  -5   0   7  108.54    3.40   0
  -5   0  14    5.18    3.99   0
  -4  -1  14    1.28    2.90   0
  -4   0   4  321.81    4.00   0
  -4   2   1   11.15    1.38   0
  -3  -2   8   89.32    2.59   0
  -3  -2   9  183.10    3.64   0
  -3  -2  12   10.21    2.21   0
  -2  -1   3  504.60    3.41   0
  -8   5   9  101.27    5.59   0
  -8   6   6   67.70    4.32   0
  -8   7   5    2.02    3.62   0
  -7   5   4  206.45    4.91   0
  -7   6   3   77.99    3.64   0
  -6   1   9  178.99    4.95   0
  -6   1  10   -0.96    3.10   0
  -6   1  11  120.01    5.06   0
  -6   1  12    5.67    3.68   0
  -6   1  13   29.17    4.29   0
  -6   3   4   23.15    2.63   0
  -5   0   8    0.63    2.33   0
  -5   0  13   50.91    4.46   0
  -4  -1  13  356.94    6.16   0
  -4   0  16   13.31    4.07   0
  -4   3   0   14.11    1.38   0
  -3  -1  15    1.14    3.05   0
  -3   1   1   58.73    1.52   0
  -2  -2   6  875.77    5.19   0
  -2   1   0    4.86    0.55   0
  -8   5  10   60.13    5.07   0
  -8   6   7   47.95    4.38   0
  -7   3   9    1.01    3.42   0
  -7   3  10   -2.96    4.03   0
  -7   3  12   71.53    5.37   0
  -7   4   6   14.41    3.10   0
  -6   4   3   14.50    2.31   0
  -5   0   9   59.72    3.25   0
  -5   0  10    0.03    3.02   0
  -5   0  11  373.06    6.46   0
  -5   0  12   -1.06    3.13   0
  -5   1   5   14.42    2.16   0
  -4  -1  11  115.51    4.06   0
  -4  -1  12    4.94    2.71   0
  -3  -1   5  104.28    2.28   0
  -3   2   0  395.02    3.17   0
  -2   3  -2   17.73    0.68   0
  -8   6   8   18.80    4.15   0
  -8   6   9   14.38    4.62   0
  -8   7   6    0.56    3.43   0
  -7   3  11   18.58    4.30   0
  -7   4   7    5.53    3.08   0
  -6   2   7   50.36    3.26   0
  -6   2  14   99.16    5.77   0
  -6   3   5  387.54    5.58   0
  -6   5   2   72.23    2.89   0
  -5   1  15    0.76    4.25   0
  -4   0   5    0.33    1.50   0
  -4   0  15    2.86    3.66   0
  -4   1   3    6.12    1.44   0
  -3  -1  14    4.30    2.91   0
  -3   0   3    4.22    1.09   0
  -2  -2  12  171.17    3.50   0
  -2   2  -1  161.51    1.56   0
  -1  -2   5   19.41    0.91   0
   0  -2   4   10.96    0.42   0
  -8   6  10   17.66    4.57   0
  -8   7   7   59.57    4.61   0
  -8   8   6    1.25    3.73   0
  -7   4   8   15.81    3.50   0
  -7   6   4   53.93    3.36   0
  -6   2   8  274.37    5.38   0
  -5   1   6  390.42    5.16   0
  -5   1  14   38.42    4.52   0
  -5   2   4   70.39    2.66   0
  -3  -1   6  398.12    4.14   0
  -8   7   8   39.45    4.51   0
  -8   7   9   39.02    4.63   0
  -8   8   7   46.86    4.75   0
  -7   4   9  130.28    4.94   0
  -7   4  10  141.48    5.37   0
  -7   4  11   81.07    5.05   0
  -7   4  12   14.97    4.38   0
  -7   5   6   65.10    3.64   0
  -6   2   9   46.69    3.44   0
  -6   2  10   48.89    3.69   0
  -6   2  11   13.20    3.57   0
  -6   3   6   84.39    3.47   0
  -6   4   4    9.05    2.44   0
  -6   5   3   35.94    2.93   0
  -5   1   7   44.90    2.69   0
  -5   1  13   -2.56    3.79   0
  -4   0  14   15.98    3.18   0
  -3  -1  13    5.63    2.69   0
  -3   0  16   -2.56    2.90   0
  -2  -2   8   43.60    1.71   0
  -2  -2   9    1.76    1.59   0
  -2  -2  10  128.10    2.87   0
  -2  -2  11   56.94    2.23   0
  -2  -1  15   61.11    3.17   0
  -1  -2  13    0.93    1.58   0
  -8   8   8    9.66    3.81   0
  -8   9   6   20.11    3.97   0
  -7   5   7  108.42    4.53   0
  -6   3  14   -1.14    4.56   0
  -6   6   2   18.25    2.47   0
  -5   1   8  563.67    6.50   0
  -5   1  12    4.23    3.09   0
  -5   2   5  696.52    6.46   0
  -4   0  13   -0.46    2.82   0
  -4   1   4   72.85    2.27   0
  -4   3   1  639.93    4.84   0
  -4   4   0   14.44    1.55   0
  -3  -1   7   23.38    1.73   0
  -3   1   2 1368.69    6.21   0
  -2   0   2  471.15    3.09   0
  -8   9   7    5.67    4.00   0
  -7   5   8   58.57    4.10   0
  -7   5   9   20.70    3.74   0
  -7   5  12   53.09    5.16   0
  -7   6   6   17.13    3.24   0
  -6   3   8   10.18    2.87   0
  -6   3  13   31.95    4.25   0
  -6   4   5   22.40    2.72   0
  -5   1   9    5.18    2.52   0
  -5   1  10  399.64    6.11   0
  -5   2  15    1.29    3.68   0
  -4   0   8  769.05    6.76   0
  -4   0  12   86.92    3.61   0
  -4   1  15   61.65    4.51   0
  -3  -1   8   66.53    2.33   0
  -3  -1  11   35.24    2.75   0
  -3   0   4    1.26    1.10   0
  -3   0  15  103.23    4.38   0
  -2  -1  14    2.05    2.34   0
  -1  -2  12    5.66    1.65   0
   0  -2  13    3.34    1.37   0
  -7   5  10   32.88    3.90   0
  -7   5  11    2.71    4.00   0
  -7   6   7    6.14    3.20   0
  -7   7   5   39.66    3.49   0
  -6   3   9   33.61    3.25   0
  -6   3  10    4.24    3.06   0
  -6   3  11  124.78    4.81   0
  -6   3  12   30.97    4.00   0
  -6   4   6  242.77    4.80   0
  -6   5   4  106.27    3.45   0
  -6   6   3   98.79    3.52   0
  -5   2   6   37.49    2.49   0
  -5   2  14    6.23    3.60   0
  -5   3   4  148.27    3.31   0
  -4   0   9    0.13    2.05   0
  -4   0  10  848.27    7.67   0
  -4   0  11   -0.50    2.38   0
  -7   6   8   52.53    3.90   0
  -7   6  12   27.14    4.88   0
  -7   7   6   51.57    3.77   0
  -6   4  14   43.71    4.70   0
  -5   2   7  486.55    5.82   0
  -5   2  13   68.89    4.24   0
  -4   1  14    0.43    3.43   0
  -4   2   3  155.58    2.79   0
  -3   0  14   -0.89    2.83   0
  -3   2   1 1506.85    6.22   0
  -1   0   1  598.76    2.38   0
  -7   6  10   72.88    4.66   0
  -7   6  11   61.12    4.78   0
  -7   7   7  163.28    4.99   0
  -7   8   5   18.20    3.42   0
  -6   4   7   90.05    3.59   0
  -6   5   5  330.17    5.26   0
  -5   2   8   15.55    2.52   0
  -5   2  11  208.76    5.17   0
  -5   2  12   20.20    3.38   0
  -5   3   5   10.73    1.98   0
  -5   3  15   -1.01    3.70   0
  -4   1  13  351.33    6.31   0
  -4   3   2  265.13    3.43   0
  -3   0   5   10.00    1.30   0
  -3   1  16   71.87    3.96   0
  -1  -2   7  383.84    3.07   0
  -1  -2  10   38.01    1.72   0
  -7   7   8   11.35    3.36   0
  -7   8   6   40.41    3.68   0
  -7   9   5   91.38    4.31   0
  -6   4   9   42.46    3.35   0
  -6   4  10   46.23    3.65   0
  -6   4  11    5.40    3.45   0
  -6   4  12   71.44    4.34   0
  -6   6   4    8.30    2.44   0
  -6   7   3   84.67    3.22   0
  -5   2   9   34.56    2.87   0
  -5   2  10    1.78    2.58   0
  -5   3  14   26.13    4.15   0
  -4   2  15    9.67    3.88   0
  -3   0  13  277.06    5.02   0
  -3   1   3   88.15    1.89   0
  -2   0  15   -3.81    2.82   0
  -2   1   1 2565.49    6.63   0
  -1  -2   8   98.72    1.88   0
  -7   7  10    0.27    3.70   0
  -7   7  11    4.69    4.02   0
  -7   8   7   24.56    3.71   0
  -6   5   7   35.10    2.97   0
  -5   3   6  104.19    3.13   0
  -5   3  13   36.76    4.00   0
  -5   4   4   67.86    2.60   0
  -4   1   8  362.34    4.88   0
  -4   1  11  109.01    3.88   0
  -4   1  12    5.24    2.64   0
  -4   2   4  774.73    5.76   0
  -4   4   1    2.36    1.29   0
  -3   0   6    0.02    1.26   0
  -3   0  12    3.15    2.50   0
  -3   1  15    2.89    3.22   0
  -2  -1   6  279.11    2.98   0
  -2   0   3    0.92    0.67   0
  -7   8   8   15.34    3.71   0
  -7   8   9    5.02    3.70   0
  -7   9   6   22.05    3.62   0
  -6   5   8   -2.99    2.68   0
  -6   5  12   73.80    4.62   0
  -6   6   5   21.91    2.62   0
  -6   7   4  317.57    5.10   0
  -4   1   9    4.25    2.02   0
  -4   1  10    3.35    2.32   0
  -3   0   7 1128.27    6.84   0
  -3   0  11    6.71    2.32   0
  -2  -1   7  239.58    3.03   0
  -2  -1  11   15.96    1.79   0
  -7   9   7  218.83    5.57   0
  -7   9   8    1.52    3.65   0
  -7  10   6    7.79    3.32   0
  -6   5   9   32.15    3.13   0
  -6   5  10   50.31    3.75   0
  -6   6   6  304.06    5.23   0
  -6   6  13   25.06    4.56   0
  -5   3   8  526.00    6.24   0
  -5   3   9   51.61    3.07   0
  -5   3  10  140.04    4.11   0
  -5   3  11   30.87    3.28   0
  -5   4   5  220.79    3.92   0
  -5   4  14   19.95    3.87   0
  -5   6   2    5.08    1.76   0
  -4   2  13   22.50    3.55   0
  -3   0   8   -0.35    1.51   0
  -3   1   4  855.50    5.25   0
  -3   1  14    4.28    2.99   0
  -3   2   2  184.30    2.40   0
  -3   2  16    6.38    3.24   0
  -2  -1   9  840.41    5.86   0
  -2  -1  10    5.57    1.48   0
  -2   0  14   52.44    2.85   0
  -2   1  16   12.22    3.12   0
  -2   2   0   75.29    1.21   0
  -1  -1  13   15.82    2.05   0
  -7   9   9   17.98    3.95   0
  -7  10   7   -1.28    3.45   0
  -6   6   7  199.05    4.63   0
  -6   6  12   33.90    4.19   0
  -6   7   5    5.71    2.59   0
  -6   8   4    1.64    2.71   0
  -5   4  13  145.57    5.19   0
  -4   3  15   22.33    3.56   0
  -1   0  15   36.76    2.65   0
  -7  10   9    7.25    3.99   0
  -6   6   9  106.92    4.29   0
  -6   6  10   15.95    3.30   0
  -6   6  11    2.81    3.52   0
  -6   7   6   26.45    2.85   0
  -5   4   6  176.27    3.72   0
  -5   4  12   23.22    3.45   0
  -5   5   4   22.18    2.10   0
  -4   2  12   87.86    3.64   0
  -3   1  13    7.03    2.57   0
;
_shelx_hkl_checksum     29793
_shelx_res_file
;
TITL c10sncooh in P2(1)/n
    c10sncooh.res
    created by SHELXL-2019/3 at 12:10:37 on 27-Jan-2025
CELL  0.71073   7.4231  13.2052  12.2802   90.000   99.725   90.000
ZERR    4.000   0.0004   0.0005   0.0007    0.000    0.004    0.000
LATT  1
SYMM 1/2-X, 1/2+Y, 1/2-Z
SFAC C H SE N O
UNIT 44 64 4 8 8
L.S. 5
FMAP 2
TEMP -153
SIZE 0.32 0.42 0.50
BOND $H
CONF
ACTA
EQIV $1 -x+1, -y, -z+1
HTAB O16 O15_$1
PLAN -10 .5 -.5
WGHT    0.047700    0.478500
FVAR       0.45055   0.75933
SE1   3    0.425579    0.523407    0.822951    11.00000    0.03657    0.03565 =
         0.04147   -0.00838    0.01446    0.00471
N2    4    0.580453    0.617127    0.770830    11.00000    0.06294    0.02452 =
         0.04629   -0.00512    0.00000   -0.00807
N3    4    0.717562    0.572532    0.743871    11.00000    0.04128    0.03566 =
         0.04654    0.00390    0.00556   -0.01100
C4    1    0.727781    0.468591    0.756663    11.00000    0.02903    0.03752 =
         0.02904   -0.00188    0.00575   -0.00223
C5    1    0.887991    0.414925    0.721863    11.00000    0.02913    0.07189 =
         0.03826    0.00432    0.01031    0.00790
AFIX  23
H5A   2    0.877920    0.341396    0.735378    11.00000   -1.20000
H5B   2    1.002410    0.439400    0.767597    11.00000   -1.20000
AFIX   0
C6    1    0.898019    0.432339    0.599006    11.00000    0.03143    0.06732 =
         0.04084    0.00595    0.01814    0.00344
AFIX  23
H6A   2    0.938296    0.502895    0.590196    11.00000   -1.20000
H6B   2    0.993277    0.387084    0.578566    11.00000   -1.20000
AFIX   0
C7    1    0.724204    0.415054    0.518772    11.00000    0.04035    0.02264 =
         0.03960    0.00170    0.01701    0.00027
PART 1 21
AFIX  23
H7A   2    0.738068    0.451200    0.450044    21.00000   -1.20000
H7B   2    0.626215    0.450426    0.549313    21.00000   -1.20000
AFIX  23
PART 2 -21
H7C   2    0.737146    0.428425    0.441144   -21.00000   -1.20000
H7D   2    0.618827    0.452876    0.538069   -21.00000   -1.20000
AFIX   0
PART 1 21
C8    1    0.649947    0.308759    0.483695    21.00000    0.04185    0.02569 =
         0.03121    0.00136    0.01127    0.00113
AFIX  23
H8A   2    0.551274    0.315954    0.419001    21.00000   -1.20000
H8B   2    0.749317    0.268862    0.459877    21.00000   -1.20000
AFIX   0
C9    1    0.575045    0.249081    0.573646    21.00000    0.02875    0.02093 =
         0.02642    0.00035    0.00514    0.00007
AFIX  13
H9    2    0.672683    0.245793    0.640491    21.00000   -1.20000
AFIX   0
PART 2 -21
C8A   1    0.719237    0.296716    0.547045   -21.00000    0.02629    0.01701 =
         0.02802    0.01043    0.00642    0.00535
AFIX  23
H8C   2    0.795335    0.258614    0.502232   -21.00000   -1.20000
H8D   2    0.769474    0.285547    0.626060   -21.00000   -1.20000
AFIX   0
C9A   1    0.522715    0.259093    0.521979   -21.00000    0.02635    0.01390 =
         0.01781    0.00218   -0.00145    0.00538
AFIX  13
H9A   2    0.465069    0.279025    0.445437   -21.00000   -1.20000
AFIX   0
PART 0
C10   1    0.403014    0.296638    0.607851    11.00000    0.02880    0.02063 =
         0.04235   -0.00547    0.01146    0.00092
PART 1 21
AFIX  23
H10A  2    0.405841    0.371012    0.598136    21.00000   -1.20000
H10B  2    0.292402    0.270147    0.559887    21.00000   -1.20000
AFIX  23
PART 2 -21
H10C  2    0.419373    0.371049    0.608245   -21.00000   -1.20000
H10D  2    0.276217    0.284916    0.569739   -21.00000   -1.20000
AFIX   0
PART 0
C11   1    0.394785    0.271808    0.728040    11.00000    0.04136    0.02343 =
         0.04283   -0.00228    0.00927   -0.00891
AFIX  23
H11A  2    0.392631    0.197255    0.736219    11.00000   -1.20000
H11B  2    0.278436    0.298372    0.745791    11.00000   -1.20000
AFIX   0
C12   1    0.553216    0.314225    0.813098    11.00000    0.04593    0.02487 =
         0.04076    0.00017    0.00309   -0.00328
AFIX  23
H12A  2    0.525003    0.304052    0.888300    11.00000   -1.20000
H12B  2    0.665876    0.275742    0.807827    11.00000   -1.20000
AFIX   0
C13   1    0.587470    0.424492    0.796599    11.00000    0.02974    0.02496 =
         0.02927   -0.00687    0.00620   -0.00136
C14   1    0.531605    0.141139    0.532821    11.00000    0.03599    0.02350 =
         0.04151   -0.00398    0.01570    0.00139
O15   5    0.393654    0.096289    0.543733    11.00000    0.03675    0.02404 =
         0.05264   -0.00804    0.01843   -0.00400
O16   5    0.667159    0.097948    0.492845    11.00000    0.03995    0.02200 =
         0.05011   -0.00917    0.02030   -0.00161
H16   2    0.637267    0.028905    0.481401    11.00000    0.05101
REM <hkl>
REM c10sncooh.hkl
REM </hkl>
HKLF 4
REM  c10sncooh in P2(1)/n
REM wR2 = 0.0853, GooF = S = 1.041, Restrained GooF = 1.041 for all data
REM R1 = 0.0317 for 2458 Fo > 4sig(Fo) and 0.0429 for all 2993 data
REM 168 parameters refined using 0 restraints
END
WGHT      0.0476      0.4808
REM Highest difference peak  0.610,  deepest hole -0.617,  1-sigma level  0.066
Q1    1   0.3021  0.5204  0.8222  11.00000  0.05    0.61
Q2    1   0.5380  0.5223  0.8182  11.00000  0.05    0.53
Q3    1   0.9173  0.4682  0.7363  11.00000  0.05    0.48
Q4    1   0.3883  0.5325  0.8764  11.00000  0.05    0.42
Q5    1   0.4112  0.4730  0.8141  11.00000  0.05    0.41
Q6    1   0.6798  0.4425  0.7952  11.00000  0.05    0.36
Q7    1   0.9039  0.4809  0.6061  11.00000  0.05    0.35
Q8    1   0.4508  0.5470  0.7560  11.00000  0.05    0.33
Q9    1   0.8920  0.4221  0.6559  11.00000  0.05    0.33
Q10   1   0.5419  0.2025  0.5464  11.00000  0.05    0.30
;
_shelx_res_checksum     63835
data_global
_journal_date_recd_electronic     2025-03-06
_journal_date_accepted     2025-03-17
_journal_name_full     'IUCrData'
_journal_year     2025
_journal_volume     10
_journal_issue      1
_journal_page_first     0
_journal_page_last     0
_journal_paper_category     HO
_journal_paper_doi     10.1107/S2414314625002421
_journal_coeditor_code     VM4065
_publ_contact_author_name     'Heiner Detert'
_publ_contact_author_address
;
University of Mainz
Department of Chemistry
Duesbergweg 10-14
55099 Mainz
Germany
;
_publ_contact_author_email     'detert@uni-mainz.de'
_publ_contact_author_fax     '+496131-3925338'
_publ_contact_author_phone     '+496131-3924189'
_publ_section_title
;\
<i>rac</i>-4<i>H</i>,5<i>H</i>,6<i>H</i>,7<i>H</i>,8<i>H</i>,9<i>H</i>,\
10<i>H</i>,11<i>H</i>-Cyclodeca[<i>d</i>][1,2,3]selenadiazole-8-carboxylic
acid
;
_publ_section_title_footnote     .
loop_
    _publ_author_name
    _publ_author_address
    'Schollmeyer, Dieter'
;
University of Mainz
Department of Chemistry
Duesbergweg 10-14
55099 Mainz
Germany
;
    'Detert, Heiner'
;
University of Mainz
Department of Chemistry
Duesbergweg 10-14
55099 Mainz
Germany
;
_publ_section_synopsis
;
The chair-shaped molecules in the crystal consist in two pairs of enantiomers
with two conformations (ratio 1:3), differing only in the position of two ring
carbon atoms.
;
