# Supplementary material for: rac-4H,5H,6H,7H,8H,9H,10H,11H-Cyclo­deca­[d][1,2,3]selena­diazole-8-carb­oxy­lic acid
Source: IUCrdata. 2025 Mar 25;10(Pt 3):x250242. doi: 10.1107/S2414314625002421 (PMC11969392; doi:10.1107/S2414314625002421)
Supplement: Supplementary file 2 [file x-10-x250242-Isup2.hkl]

data_I                                                                          
_shelx_title ' c10sncooh in P2(1)/n'                                            
_shelx_refln_list_code          4                                               
_shelx_F_calc_maximum      223.78                                               
_exptl_crystal_F_000       584.00                                               
_reflns_d_resolution_high  0.7448                                               
                                                                                
loop_                                                                           
 _space_group_symop_operation_xyz                                               
 'x, y, z'                                                                      
 '-x+1/2, y+1/2, -z+1/2'                                                        
 '-x, -y, -z'                                                                   
 'x-1/2, -y-1/2, z-1/2'                                                         
                                                                                
_cell_length_a     7.4231                                                       
_cell_length_b    13.2052                                                       
_cell_length_c    12.2802                                                       
_cell_angle_alpha  90.000                                                       
_cell_angle_beta   99.725                                                       
_cell_angle_gamma  90.000                                                       
                                                                                
_shelx_F_squared_multiplier     1.000                                           
                                                                                
loop_                                                                           
 _refln_index_h                                                                 
 _refln_index_k                                                                 
 _refln_index_l                                                                 
 _refln_F_squared_calc                                                          
 _refln_F_squared_meas                                                          
 _refln_F_squared_sigma                                                         
 _refln_observed_status                                                         
   2   0   0       6020.85       6179.71        37.96 o                         
   4   0   0       3045.88       3293.04        24.25 o                         
   6   0   0       5797.09       6176.74       102.69 o                         
   8   0   0        393.22        421.83        18.08 o                         
   1   1   0       8902.73       8608.56        21.51 o                         
   2   1   0         10.10         22.18         0.97 o                         
   3   1   0        293.41        291.97         3.17 o                         
   4   1   0          1.01          4.42         1.88 o                         
   5   1   0        794.68        809.30         9.85 o                         
   6   1   0        551.87        543.41         7.81 o                         
   7   1   0       2876.78       2908.67        23.96 o                         
   8   1   0        125.64        106.85         8.90 o                         
   9   1   0         53.43         41.99        11.45 o                         
   0   2   0      14589.88      13865.63       155.32 o                         
   1   2   0       1425.48       1524.72        14.70 o                         
   2   2   0        349.86        366.44         2.30 o                         
   3   2   0       1981.27       2008.75        12.11 o                         
   4   2   0        205.38        237.15         3.62 o                         
   5   2   0        221.45        221.47        10.52 o                         
   6   2   0       2215.23       2243.96        14.85 o                         
   7   2   0        274.28        292.00         8.88 o                         
   8   2   0        302.67        290.53        12.14 o                         
   9   2   0         31.35         51.13        12.15 o                         
   1   3   0       3452.77       3401.14        29.94 o                         
   2   3   0        151.76        152.61         1.97 o                         
   3   3   0        174.66        175.89         2.86 o                         
   4   3   0         79.80         81.33         2.43 o                         
   5   3   0        529.72        476.87         9.43 o                         
   6   3   0        207.19        200.29         4.71 o                         
   7   3   0        915.14        933.39        16.02 o                         
   8   3   0          3.69         15.44        12.09 o                         
   9   3   0         44.68         58.97        17.59 o                         
   0   4   0       2467.05       2857.37        21.16 o                         
   1   4   0       2139.32       2365.18        30.23 o                         
   2   4   0       1221.14       1287.17         6.77 o                         
   3   4   0       5754.67       6102.73        19.45 o                         
   4   4   0         62.05         70.65         2.92 o                         
   5   4   0        925.08        944.35        17.97 o                         
   6   4   0       1607.26       1609.65        21.45 o                         
   7   4   0        534.64        521.80        13.42 o                         
   8   4   0        297.47        269.98        13.57 o                         
   9   4   0        171.80        205.79        14.78 o                         
   1   5   0      14123.60      14975.54        73.06 o                         
   2   5   0       1780.28       1778.22        11.30 o                         
   3   5   0        211.12        257.36         3.67 o                         
   4   5   0       1543.40       1525.10        29.66 o                         
   5   5   0       1682.13       1669.75        25.38 o                         
   6   5   0        216.29        216.86         9.93 o                         
   7   5   0        268.13        268.48        11.65 o                         
   8   5   0        107.04         99.25        12.14 o                         
   9   5   0          8.47         -3.93        12.76 o                         
   0   6   0        760.45        929.12         8.08 o                         
   1   6   0       2519.45       2878.18        30.68 o                         
   2   6   0       1945.01       2008.77        11.71 o                         
   3   6   0       3296.78       3293.97        22.21 o                         
   4   6   0         65.15         71.82         4.26 o                         
   5   6   0       1393.77       1278.04        16.18 o                         
   6   6   0        114.06        120.64         9.29 o                         
   7   6   0         59.48         49.42        10.11 o                         
   8   6   0        169.00        162.54        14.78 o                         
   9   6   0         66.98        102.29        14.27 o                         
   1   7   0        319.64        307.09         3.39 o                         
   2   7   0       4515.03       4536.60        32.35 o                         
   3   7   0          6.44          8.26         3.48 o                         
   4   7   0       3215.14       2997.44        38.10 o                         
   5   7   0        675.84        626.11        15.22 o                         
   6   7   0         71.62         79.67        13.57 o                         
   7   7   0         55.29         53.83        10.87 o                         
   8   7   0        165.80        170.58        14.39 o                         
   9   7   0         21.76          8.10        14.64 o                         
   0   8   0        105.14         93.56         3.26 o                         
   1   8   0       1319.26       1330.15         9.38 o                         
   2   8   0        768.03        800.25         6.54 o                         
   3   8   0       1839.09       1904.30         8.69 o                         
   4   8   0         47.72         44.34         9.85 o                         
   5   8   0        569.76        578.15        23.03 o                         
   6   8   0         49.44         55.39        10.37 o                         
   7   8   0          0.83          8.63        10.48 o                         
   8   8   0         48.70         49.71        12.47 o                         
   1   9   0        246.71        263.90         3.55 o                         
   2   9   0       2592.86       2685.95        40.89 o                         
   3   9   0         38.86         39.21         3.53 o                         
   4   9   0       2517.64       2360.69        26.19 o                         
   5   9   0        268.72        235.30        11.63 o                         
   6   9   0         73.27         76.90        14.73 o                         
   7   9   0         49.62         55.03        11.65 o                         
   8   9   0        210.61        202.05        14.88 o                         
   0  10   0       1064.68       1018.99        18.03 o                         
   1  10   0        141.12        139.16         3.05 o                         
   2  10   0         34.55         36.41         5.16 o                         
   3  10   0        188.77        192.29        10.47 o                         
   4  10   0        436.86        423.09         9.10 o                         
   5  10   0        446.64        449.18        29.04 o                         
   6  10   0         10.13         18.46         9.55 o                         
   7  10   0         12.60         21.31        11.52 o                         
   8  10   0          2.05          6.41        13.86 o                         
   1  11   0         29.35         38.89         2.33 o                         
   2  11   0        801.92        775.07        15.03 o                         
   3  11   0         75.60         73.91        10.25 o                         
   4  11   0        266.37        262.02         8.82 o                         
   5  11   0         56.56         64.36         9.46 o                         
   6  11   0        116.62        112.29        12.09 o                         
   7  11   0          4.16         10.76        11.45 o                         
   0  12   0          6.60         -0.84         8.67 o                         
   1  12   0        677.03        709.38        12.04 o                         
   2  12   0         76.53        103.07         7.88 o                         
   3  12   0       1241.74       1274.79        35.94 o                         
   4  12   0          7.13         -4.58         7.81 o                         
   5  12   0        581.02        568.86        20.84 o                         
   6  12   0          1.35         -3.05        11.80 o                         
   7  12   0         14.48          8.92        11.67 o                         
   1  13   0        333.34        353.20         6.35 o                         
   2  13   0       1130.21       1079.58        18.62 o                         
   3  13   0         51.85         53.51         8.84 o                         
   4  13   0        435.28        408.84         8.99 o                         
   5  13   0         39.02         38.89        10.32 o                         
   6  13   0         63.28         83.29        11.63 o                         
   0  14   0        267.40        312.27        14.34 o                         
   1  14   0        216.64        227.02         6.42 o                         
   2  14   0         89.85        100.08         7.15 o                         
   3  14   0        633.28        654.25        11.10 o                         
   4  14   0         13.50         28.47         9.07 o                         
   5  14   0        301.40        302.69        12.91 o                         
   6  14   0         15.93         27.80        11.42 o                         
   1  15   0         61.05         62.13         9.45 o                         
   2  15   0        152.20        123.88        10.72 o                         
   3  15   0        154.95        201.73        10.96 o                         
   4  15   0        152.81        159.23         9.09 o                         
   5  15   0          3.86         -2.16        10.55 o                         
   0  16   0        253.71        326.66        18.18 o                         
   1  16   0        139.31        133.90        15.67 o                         
   2  16   0          1.95          3.30        17.29 o                         
   3  16   0        199.03        176.20        10.78 o                         
   4  16   0         16.40         28.28        10.18 o                         
   1  17   0         34.34         40.44        11.45 o                         
   2  17   0        258.63        277.37        12.35 o                         
  -9   0   1        408.92        431.78        20.54 o                         
  -7   0   1        366.58        394.26        14.78 o                         
  -5   0   1         31.72         47.94         5.37 o                         
  -3   0   1      14074.74      14314.58        68.31 o                         
  -1   0   1       2609.72       2906.87        22.32 o                         
   1   0   1          1.22         16.65         0.99 o                         
   3   0   1        810.40        836.94        10.13 o                         
   7   0   1        191.89        210.74        14.38 o                         
   9   0   1         68.28         57.39        17.00 o                         
  -9   1   1          7.84         23.82        11.26 o                         
  -8   1   1        505.49        544.95        26.01 o                         
  -7   1   1         78.35         82.73         7.17 o                         
  -6   1   1        165.66        181.96         4.60 o                         
  -5   1   1          1.39          4.64         3.91 o                         
  -4   1   1       2512.04       2523.66        31.38 o                         
  -3   1   1        284.94        294.66         2.75 o                         
  -2   1   1      12325.67      12393.19        55.62 o                         
  -1   1   1         61.76         46.61         0.76 o                         
   0   1   1       4656.72       5130.59       218.55 o                         
   1   1   1       3008.54       3149.12        13.36 o                         
   2   1   1        239.67        217.32         1.95 o                         
   3   1   1        256.54        309.65         2.83 o                         
   4   1   1       7302.66       7540.65        26.73 o                         
   5   1   1         27.58         26.76         5.08 o                         
   6   1   1        158.55        146.55         6.67 o                         
   7   1   1         79.73         82.37         6.18 o                         
   8   1   1         19.41         17.56        10.01 o                         
   9   1   1         29.98         34.16        11.35 o                         
  -9   2   1        261.37        274.04        18.74 o                         
  -8   2   1        180.97        191.42        12.23 o                         
  -7   2   1         87.65        119.51         7.89 o                         
  -6   2   1        153.35        140.98         5.30 o                         
  -5   2   1         47.25         43.37         3.78 o                         
  -4   2   1         47.02         52.37         2.39 o                         
  -3   2   1       7390.69       7298.17        48.48 o                         
  -2   2   1        565.81        567.68         4.07 o                         
  -1   2   1       4657.63       4721.66        23.60 o                         
   0   2   1         12.86         20.66         0.44 o                         
   1   2   1       7769.12       8711.81        67.43 o                         
   2   2   1        825.41        812.44         8.56 o                         
   3   2   1       3602.50       3722.42        14.83 o                         
   4   2   1        425.18        502.34         4.17 o                         
   5   2   1       3569.33       3749.70        19.08 o                         
   6   2   1          1.18         -0.46         3.94 o                         
   7   2   1        674.96        640.70        13.79 o                         
   8   2   1         28.56         32.25         8.56 o                         
   9   2   1         85.54        103.85        17.93 o                         
  -9   3   1         14.37         19.62        12.75 o                         
  -8   3   1        275.19        302.69        13.32 o                         
  -7   3   1        184.48        207.66        11.05 o                         
  -6   3   1         41.80         50.29         4.57 o                         
  -5   3   1       1311.91       1357.23        16.65 o                         
  -4   3   1       2916.25       3122.46        17.08 o                         
  -3   3   1       1402.98       1439.28         6.51 o                         
  -2   3   1       5210.02       5330.22        36.87 o                         
  -1   3   1      12674.68      12916.38        93.45 o                         
   0   3   1       1422.19       1404.25         9.61 o                         
   1   3   1       4962.10       5390.67        24.24 o                         
   2   3   1       3217.08       3443.69        26.44 o                         
   3   3   1        467.45        488.43         7.18 o                         
   4   3   1       6342.29       6489.25        58.65 o                         
   5   3   1        140.96        143.54         4.64 o                         
   6   3   1        960.57        892.49        21.61 o                         
   7   3   1        363.95        386.41        11.25 o                         
   8   3   1          0.85          7.78        10.28 o                         
   9   3   1         16.70          7.98        16.01 o                         
  -9   4   1        340.86        366.13        15.86 o                         
  -8   4   1        265.26        268.16        13.30 o                         
  -7   4   1        337.62        338.42        12.18 o                         
  -6   4   1        403.01        414.83         8.86 o                         
  -5   4   1        482.65        440.18        13.22 o                         
  -4   4   1         21.46         12.41         2.89 o                         
  -3   4   1       6587.87       6414.90        42.46 o                         
  -2   4   1         16.04         18.88         1.55 o                         
  -1   4   1       9436.19       9525.51        87.77 o                         
   0   4   1       4245.69       4099.56        62.46 o                         
   1   4   1         21.39         32.07         1.91 o                         
   2   4   1       1936.53       1861.20         6.32 o                         
   3   4   1       8089.55       8626.05        62.37 o                         
   4   4   1          0.66          5.53         3.04 o                         
   5   4   1       1249.63       1299.14        14.85 o                         
   6   4   1        325.71        344.74        11.85 o                         
   7   4   1          1.20          5.72        13.25 o                         
   8   4   1        146.05        133.77        12.63 o                         
   9   4   1        104.80        136.81        14.15 o                         
  -9   5   1         25.90         19.05        13.68 o                         
  -8   5   1        527.70        535.42        15.77 o                         
  -7   5   1        416.05        431.48        13.10 o                         
  -6   5   1        148.57        162.61        10.79 o                         
  -5   5   1        631.68        636.18         9.36 o                         
  -4   5   1       3881.02       4045.31        20.23 o                         
  -3   5   1         73.46         80.29         2.80 o                         
  -2   5   1       6923.88       6964.51        37.93 o                         
  -1   5   1       1604.75       1588.78        13.59 o                         
   0   5   1        341.26        397.22         6.03 o                         
   1   5   1       1421.17       1436.42        16.98 o                         
   2   5   1       2568.88       2811.13        24.03 o                         
   3   5   1       1165.41       1148.82        10.74 o                         
   4   5   1        766.76        759.82        31.80 o                         
   5   5   1          7.28         18.46         5.29 o                         
   6   5   1        434.07        451.45        10.91 o                         
   7   5   1        137.06        146.68        11.89 o                         
   8   5   1         69.44         61.35        11.76 o                         
   9   5   1         56.27         76.39        14.63 o                         
  -9   6   1        230.33        240.14        16.60 o                         
  -8   6   1          4.10          7.33        11.66 o                         
  -7   6   1        524.18        488.70        13.77 o                         
  -6   6   1        183.06        200.08        15.03 o                         
  -5   6   1        130.60        106.10         7.43 o                         
  -4   6   1       1300.61       1177.73         9.75 o                         
  -3   6   1       1137.71       1132.38         8.56 o                         
  -2   6   1         30.17         48.34         3.22 o                         
  -1   6   1       6219.42       6597.15        40.47 o                         
   0   6   1        126.58         77.20         2.94 o                         
   1   6   1         11.49         15.62         2.64 o                         
   2   6   1       2123.14       2159.20         9.55 o                         
   3   6   1       2779.75       2745.93        14.14 o                         
   4   6   1        681.23        672.47         6.81 o                         
   5   6   1        622.54        599.92         9.41 o                         
   6   6   1        189.42        197.08         7.99 o                         
   7   6   1          8.40          9.86         9.77 o                         
   8   6   1        592.32        624.38        36.38 o                         
   9   6   1         94.24        124.97        14.85 o                         
  -9   7   1          2.14        -14.02        14.02 o                         
  -8   7   1         48.63         56.48        12.69 o                         
  -7   7   1        591.47        590.44        58.92 o                         
  -6   7   1          1.73          1.89         9.36 o                         
  -5   7   1       2114.96       2033.70       105.64 o                         
  -4   7   1        397.23        376.15         8.60 o                         
  -3   7   1        109.53        112.91         4.06 o                         
  -2   7   1        925.54        908.35         8.38 o                         
  -1   7   1        487.39        461.33         7.41 o                         
   0   7   1       1831.22       2051.52        15.14 o                         
   1   7   1       4012.26       4092.27        18.94 o                         
   2   7   1        155.34        157.12         4.79 o                         
   3   7   1        795.57        774.46         6.65 o                         
   4   7   1        258.14        246.60         5.14 o                         
   5   7   1         57.92         70.49         8.35 o                         
   6   7   1        575.28        570.94        11.57 o                         
   7   7   1        155.24        180.44        25.54 o                         
   8   7   1         19.18         11.02        12.43 o                         
  -8   8   1         43.55         46.08        15.37 o                         
  -7   8   1         99.70         83.06        11.22 o                         
  -6   8   1       1483.14       1423.50       109.86 o                         
  -5   8   1         79.24         60.77         7.54 o                         
  -4   8   1       2553.64       2345.48        26.65 o                         
  -3   8   1        112.15        122.70         6.07 o                         
  -2   8   1        600.51        646.69         6.39 o                         
  -1   8   1        393.35        411.95         6.24 o                         
   0   8   1       4072.41       4066.18        33.20 o                         
   1   8   1        568.15        651.41         5.69 o                         
   2   8   1       3850.27       3816.63        22.64 o                         
   3   8   1        660.32        622.38         7.00 o                         
   4   8   1          4.21          5.02         5.27 o                         
   5   8   1        202.93        186.46         9.33 o                         
   6   8   1        318.38        300.41        11.74 o                         
   7   8   1          8.85          3.59        11.03 o                         
   8   8   1        271.43        302.33        15.63 o                         
  -8   9   1         49.15         40.56        12.83 o                         
  -7   9   1        465.82        491.40        55.59 o                         
  -6   9   1          2.75          4.68        20.62 o                         
  -5   9   1       1051.05        980.57        21.77 o                         
  -4   9   1         23.31         30.37         5.07 o                         
  -3   9   1        269.13        263.66         8.27 o                         
  -2   9   1        176.39        180.16         5.12 o                         
  -1   9   1       1220.54       1249.42        12.30 o                         
   0   9   1        361.80        371.64         3.43 o                         
   1   9   1       5109.28       5313.11       100.96 o                         
   2   9   1        200.60        194.86         4.50 o                         
   3   9   1        220.01        228.16         5.04 o                         
   4   9   1        362.70        348.30         9.32 o                         
   5   9   1        731.69        665.49        11.10 o                         
   6   9   1          4.25          9.05         9.90 o                         
   7   9   1        360.13        325.33        21.97 o                         
   8   9   1         24.75         13.20        19.70 o                         
  -8  10   1        130.81        137.74        14.46 o                         
  -7  10   1         59.59         50.11        12.32 o                         
  -6  10   1       1034.03        993.09        63.87 o                         
  -5  10   1          2.23         -0.16         8.70 o                         
  -4  10   1        984.26        969.37        12.92 o                         
  -3  10   1        606.87        560.57         9.91 o                         
  -2  10   1        658.88        621.70        10.44 o                         
  -1  10   1         15.62         17.45         6.21 o                         
   0  10   1       2719.65       2722.52        17.88 o                         
   1  10   1        100.74        107.96         3.17 o                         
   2  10   1       4123.73       4229.63        63.65 o                         
   3  10   1        334.34        316.76         8.21 o                         
   4  10   1         10.79          2.22         6.57 o                         
   5  10   1          0.30         -2.00         8.68 o                         
   6  10   1        352.83        302.08        12.59 o                         
   7  10   1          6.36         17.91        11.22 o                         
  -7  11   1        125.23        138.09        13.08 o                         
  -6  11   1         20.51         18.37        10.24 o                         
  -5  11   1       1628.48       1555.24        90.77 o                         
  -4  11   1        372.36        356.81         9.85 o                         
  -3  11   1        253.36        237.50         8.32 o                         
  -2  11   1         89.87         95.82         5.10 o                         
  -1  11   1        797.06        817.50        13.30 o                         
   0  11   1         30.83         32.84         2.26 o                         
   1  11   1       2805.37       2928.14        14.93 o                         
   2  11   1         98.21         87.02         4.31 o                         
   3  11   1       1401.52       1194.02        11.92 o                         
   4  11   1          6.86          2.70         3.78 o                         
   5  11   1         64.03         68.70         9.05 o                         
   6  11   1          7.09         10.41        10.11 o                         
   7  11   1        390.15        380.25        15.54 o                         
  -7  12   1         14.78         -0.35        11.83 o                         
  -6  12   1        630.07        563.03        36.65 o                         
  -5  12   1         42.72         52.06         9.83 o                         
  -4  12   1        783.91        705.82        12.73 o                         
  -3  12   1        105.61        124.67         9.38 o                         
  -2  12   1        311.59        325.11        20.64 o                         
  -1  12   1        149.64        144.93        10.89 o                         
   0  12   1       1412.23       1370.14        36.54 o                         
   1  12   1          9.85         16.79         2.64 o                         
   2  12   1       1112.61       1164.01        45.10 o                         
   3  12   1        144.20        113.95         5.00 o                         
   4  12   1        142.17         96.02         4.39 o                         
   5  12   1          1.36          3.51         8.31 o                         
   6  12   1        197.46        163.11        12.11 o                         
   7  12   1          6.94         14.51        12.65 o                         
  -6  13   1          4.68          8.93        16.63 o                         
  -5  13   1        634.09        620.59        11.21 o                         
  -4  13   1         45.65         54.03         8.38 o                         
  -3  13   1        204.39        194.48         8.20 o                         
  -2  13   1          4.30          9.63         7.40 o                         
  -1  13   1        564.55        669.13        12.13 o                         
   0  13   1         20.74         35.87         4.01 o                         
   1  13   1        665.22        735.80         8.44 o                         
   2  13   1          3.44         13.57         5.16 o                         
   3  13   1        288.05        253.58         9.46 o                         
   4  13   1          1.31          0.61         7.24 o                         
   5  13   1         41.33         41.79        10.03 o                         
   6  13   1         47.42         48.44        12.30 o                         
  -6  14   1        128.02        112.77        12.09 o                         
  -5  14   1         71.48         90.19         8.27 o                         
  -4  14   1         57.33         41.20         7.16 o                         
  -3  14   1        264.96        273.42         8.04 o                         
  -2  14   1         21.08         20.74         8.65 o                         
  -1  14   1         53.35         59.67         5.93 o                         
   0  14   1        365.72        364.00        11.38 o                         
   1  14   1          6.35         13.37         8.43 o                         
   2  14   1        432.37        433.82         9.11 o                         
   3  14   1          1.51         -4.05         8.36 o                         
   4  14   1          3.39         -2.29         7.49 o                         
   5  14   1         13.13         27.41        10.57 o                         
  -5  15   1         49.69         38.79         9.42 o                         
  -4  15   1          7.36         26.78         7.86 o                         
  -3  15   1        135.14        126.32         7.50 o                         
  -2  15   1        115.95        157.23        10.45 o                         
  -1  15   1         86.09         94.70         9.47 o                         
   0  15   1        265.18        270.85        11.63 o                         
   1  15   1        283.53        305.67        10.68 o                         
   2  15   1        133.85        170.77        12.66 o                         
   3  15   1        310.09        279.94        11.47 o                         
   4  15   1        424.41        431.88        11.14 o                         
   5  15   1         10.36         17.06        10.56 o                         
  -4  16   1        157.67        138.62        11.45 o                         
  -3  16   1        639.00        602.06        14.95 o                         
  -2  16   1         13.79         17.99        10.15 o                         
  -1  16   1        133.04        156.27        10.52 o                         
   0  16   1        115.90        129.16        10.70 o                         
   1  16   1         47.64         29.43         8.93 o                         
   2  16   1        147.76        156.50        11.21 o                         
   3  16   1        193.90        192.32        18.67 o                         
   4  16   1        126.53        143.67        10.38 o                         
  -2  17   1        335.70        389.55        13.40 o                         
  -1  17   1         21.70         16.27        10.56 o                         
   0  17   1         49.15         55.12        10.41 o                         
   1  17   1         27.47          0.62        15.54 o                         
   2  17   1         10.82         12.81         9.72 o                         
  -8   0   2        101.88         89.17        10.51 o                         
  -6   0   2       6036.17       6037.86       103.94 o                         
  -4   0   2       2334.34       2239.06        12.05 o                         
  -2   0   2       1899.96       2297.53        10.54 o                         
   0   0   2       5617.01       5618.31         8.76 o                         
   2   0   2       1837.56       1682.86        32.76 o                         
   4   0   2        561.07        531.14         6.94 o                         
   6   0   2        429.14        477.74        12.19 o                         
   8   0   2        218.60        229.37        17.29 o                         
  -9   1   2         92.65         87.66        12.75 o                         
  -8   1   2         16.53         20.88        10.49 o                         
  -7   1   2        476.32        475.26         8.59 o                         
  -6   1   2        325.14        341.59         5.13 o                         
  -5   1   2       3319.18       3259.92        54.41 o                         
  -4   1   2          6.68         11.51         2.23 o                         
  -3   1   2       6941.48       6900.65        35.93 o                         
  -2   1   2        559.79        597.05         4.13 o                         
  -1   1   2       4953.72       4942.56        30.53 o                         
   0   1   2       4266.38       4249.90        29.78 o                         
   1   1   2      29312.69      29625.01       205.45 o                         
   2   1   2       2533.88       2660.88        15.65 o                         
   3   1   2       3923.06       4010.08        38.41 o                         
   4   1   2        776.14        764.59         5.82 o                         
   5   1   2          4.45          6.57         3.03 o                         
   6   1   2        152.16        154.02         4.20 o                         
   7   1   2       1219.62       1295.20        35.30 o                         
   8   1   2          3.45         14.00        10.08 o                         
   9   1   2        245.80        273.42        16.45 o                         
  -9   2   2         33.80         42.91        14.34 o                         
  -8   2   2          8.55         17.42         8.81 o                         
  -7   2   2          2.70          2.26         7.24 o                         
  -6   2   2       2082.76       2108.38        11.32 o                         
  -5   2   2          3.64          6.07         4.19 o                         
  -4   2   2       2420.32       2276.25         9.69 o                         
  -3   2   2        890.85        918.33         5.20 o                         
  -2   2   2       1098.93       1058.06         7.33 o                         
  -1   2   2        456.51        562.68         3.08 o                         
   0   2   2       7944.87       9019.12        18.99 o                         
   1   2   2          5.69          5.16         0.63 o                         
   2   2   2       6059.18       6100.69        53.67 o                         
   3   2   2        619.64        685.67         6.37 o                         
   4   2   2       2327.38       2382.67        17.01 o                         
   5   2   2         29.00         37.69         3.88 o                         
   6   2   2        251.41        279.27         6.45 o                         
   7   2   2        208.62        203.29         9.06 o                         
   8   2   2        360.21        354.99        13.82 o                         
   9   2   2          4.99         -5.52        17.09 o                         
  -9   3   2        164.34        183.44        14.75 o                         
  -8   3   2        179.80        191.92        10.27 o                         
  -7   3   2        311.31        298.72         9.66 o                         
  -6   3   2        465.05        489.60         8.97 o                         
  -5   3   2       3309.99       3040.42        23.68 o                         
  -4   3   2       1271.76       1268.73        15.00 o                         
  -3   3   2       9576.26       9944.78        56.70 o                         
  -2   3   2       1886.24       1961.87        12.41 o                         
  -1   3   2        629.27        808.24         3.87 o                         
   0   3   2       2346.45       2310.85        14.86 o                         
   1   3   2       5930.86       5901.53        34.93 o                         
   2   3   2         94.64         85.41         1.67 o                         
   3   3   2       4777.95       4904.90        46.21 o                         
   4   3   2       2352.71       2419.30        10.16 o                         
   5   3   2        272.04        279.03         8.93 o                         
   6   3   2         30.46         35.33         3.88 o                         
   7   3   2        455.82        470.42        10.98 o                         
   8   3   2         14.17         14.88        15.71 o                         
   9   3   2        142.06        153.75        21.13 o                         
  -9   4   2        324.93        349.25        16.49 o                         
  -8   4   2         29.10         34.76        11.27 o                         
  -7   4   2        177.40        178.48        11.20 o                         
  -6   4   2        579.19        599.54        11.70 o                         
  -5   4   2          2.80         -0.04         3.58 o                         
  -4   4   2       3729.33       3514.05        52.62 o                         
  -3   4   2       2961.77       2898.26        18.22 o                         
  -2   4   2       3020.02       3290.56        16.61 o                         
  -1   4   2       1446.10       1403.27         9.27 o                         
   0   4   2       5818.88       6357.76        27.24 o                         
   1   4   2         23.39         16.96         1.18 o                         
   2   4   2       5024.15       4923.44        36.32 o                         
   3   4   2        132.60        138.85         3.17 o                         
   4   4   2       1378.94       1365.16        11.96 o                         
   5   4   2         12.86         16.64         8.25 o                         
   6   4   2         73.38         81.57         6.09 o                         
   7   4   2         69.88         77.15        10.12 o                         
   8   4   2        263.61        287.85        15.00 o                         
   9   4   2         32.02         49.31        19.36 o                         
  -9   5   2         81.56        116.66        15.86 o                         
  -8   5   2        226.49        237.02        13.54 o                         
  -7   5   2        409.51        421.82        26.23 o                         
  -6   5   2        328.71        359.59        10.15 o                         
  -5   5   2       1415.33       1268.12        11.81 o                         
  -4   5   2        233.42        205.81         6.14 o                         
  -3   5   2         19.55         18.67         2.66 o                         
  -2   5   2       3570.67       3634.21        28.55 o                         
  -1   5   2          1.27          0.48         2.09 o                         
   0   5   2       4291.10       4530.87         9.56 o                         
   1   5   2         47.43         43.42         2.68 o                         
   2   5   2         13.53         28.23         2.49 o                         
   3   5   2       2186.09       2210.64        12.64 o                         
   4   5   2       1967.32       1978.39        21.93 o                         
   5   5   2         83.55        100.64         7.01 o                         
   6   5   2        865.37        910.02        14.02 o                         
   7   5   2        140.39        169.45        10.58 o                         
   8   5   2         56.29         52.59        12.81 o                         
   9   5   2         57.40         60.79        19.70 o                         
  -9   6   2        215.07        230.49        15.97 o                         
  -8   6   2          9.44         18.72        11.36 o                         
  -7   6   2        689.87        660.29        39.16 o                         
  -6   6   2         88.43         91.06         8.46 o                         
  -5   6   2         24.30         22.48         4.37 o                         
  -4   6   2       1354.03       1202.64         9.98 o                         
  -3   6   2       2436.04       2300.24        19.61 o                         
  -2   6   2       1513.85       1634.64        10.43 o                         
  -1   6   2       3725.21       3729.65        28.31 o                         
   0   6   2       1605.26       1719.69         9.55 o                         
   1   6   2       1021.49        893.41         9.22 o                         
   2   6   2       2288.16       2349.16        11.56 o                         
   3   6   2       1012.42       1004.22         8.67 o                         
   4   6   2        631.83        634.18         7.70 o                         
   5   6   2       1944.11       1894.73        49.96 o                         
   6   6   2        161.72        161.34         8.02 o                         
   7   6   2         85.94        108.14        10.09 o                         
   8   6   2        277.11        282.05        20.44 o                         
  -9   7   2         54.21         54.97        14.00 o                         
  -8   7   2        450.73        457.85        43.35 o                         
  -7   7   2          3.26          9.36        13.05 o                         
  -6   7   2         11.26         15.83         8.38 o                         
  -5   7   2        262.85        235.65        14.48 o                         
  -4   7   2        452.43        398.61         6.23 o                         
  -3   7   2        284.07        311.31         5.00 o                         
  -2   7   2       4703.92       4760.40        52.87 o                         
  -1   7   2         25.11         19.23         2.61 o                         
   0   7   2        793.39        783.42        10.04 o                         
   1   7   2       1049.96       1026.77        11.60 o                         
   2   7   2        742.12        748.87         5.41 o                         
   3   7   2       1688.26       1647.13        15.55 o                         
   4   7   2       1251.50       1196.83        20.84 o                         
   5   7   2         65.35         74.04         8.20 o                         
   6   7   2       1014.23       1011.89        12.42 o                         
   7   7   2         67.70         70.38         8.90 o                         
   8   7   2          4.25          4.38        13.84 o                         
  -8   8   2         54.87         73.27        26.95 o                         
  -7   8   2        698.77        679.06        74.02 o                         
  -6   8   2         64.50         58.27         9.09 o                         
  -5   8   2         45.63         54.83         7.48 o                         
  -4   8   2       1778.78       1568.12        26.38 o                         
  -3   8   2       1413.77       1340.19        11.12 o                         
  -2   8   2       1115.52       1101.35         9.66 o                         
  -1   8   2       6558.46       6858.11        77.38 o                         
   0   8   2          6.07          7.55         1.18 o                         
   1   8   2         93.33         87.58         4.70 o                         
   2   8   2       1107.62       1147.41        10.58 o                         
   3   8   2        507.46        530.16         5.52 o                         
   4   8   2        192.22        184.87         8.10 o                         
   5   8   2       2394.43       2395.73        30.69 o                         
   6   8   2         16.09         28.25         6.68 o                         
   7   8   2         88.05         82.13         9.90 o                         
   8   8   2         54.50         46.88        15.07 o                         
  -8   9   2        624.02        588.09        34.93 o                         
  -7   9   2          0.43         -7.12        11.19 o                         
  -6   9   2        114.49        125.97        10.08 o                         
  -5   9   2        316.17        290.13        16.70 o                         
  -4   9   2         94.24         91.34         7.12 o                         
  -3   9   2        390.74        383.36         7.29 o                         
  -2   9   2       3681.48       3552.60        21.38 o                         
  -1   9   2        244.31        250.64         5.91 o                         
   0   9   2       2414.66       2531.27        82.79 o                         
   1   9   2        600.03        584.10         7.25 o                         
   2   9   2        103.19        110.26         4.07 o                         
   3   9   2          5.01          7.53         4.41 o                         
   4   9   2         19.52         24.29         4.63 o                         
   5   9   2         50.49         46.68         8.34 o                         
   6   9   2        634.15        623.30        12.72 o                         
   7   9   2          2.06         15.32        11.35 o                         
   8   9   2         57.49         86.13        14.06 o                         
  -8  10   2          0.64        -13.74        20.99 o                         
  -7  10   2        402.61        359.91        23.01 o                         
  -6  10   2          8.59          2.59         9.50 o                         
  -5  10   2         91.90         82.16        10.22 o                         
  -4  10   2        109.14        106.55         7.58 o                         
  -3  10   2         81.88         94.94         7.33 o                         
  -2  10   2        877.08        895.98        19.98 o                         
  -1  10   2       5290.79       5628.50        22.09 o                         
   0  10   2        133.48        127.19         2.27 o                         
   1  10   2        819.51        872.95        16.09 o                         
   2  10   2         44.37         53.47         5.85 o                         
   3  10   2          6.41         -4.25         5.36 o                         
   4  10   2         10.98         15.62         7.11 o                         
   5  10   2       1532.12       1441.46        92.76 o                         
   6  10   2          5.45         10.63         7.22 o                         
   7  10   2        288.63        270.58        15.64 o                         
  -7  11   2         43.19         25.83        12.01 o                         
  -6  11   2        107.56         82.05        11.11 o                         
  -5  11   2          4.97         12.29         6.81 o                         
  -4  11   2         86.38         94.15         7.92 o                         
  -3  11   2         27.62         29.26        10.35 o                         
  -2  11   2       1584.52       1607.59        13.93 o                         
  -1  11   2         56.78         69.54         5.55 o                         
   0  11   2       1514.04       1630.54        21.68 o                         
   1  11   2          3.34          6.85         3.77 o                         
   2  11   2          2.79         12.96         3.75 o                         
   3  11   2         17.85         21.52         4.93 o                         
   4  11   2        750.16        682.94        13.03 o                         
   5  11   2         14.00         13.88         9.66 o                         
   6  11   2        744.35        716.01        13.83 o                         
   7  11   2          5.50         17.22        12.13 o                         
  -7  12   2        265.65        289.62        14.61 o                         
  -6  12   2         52.95         64.54        10.98 o                         
  -5  12   2         17.67         14.43         6.98 o                         
  -4  12   2          1.60         -5.47         7.39 o                         
  -3  12   2        307.34        324.19         7.71 o                         
  -2  12   2          0.28         10.64         9.56 o                         
  -1  12   2       2050.88       2166.63        37.05 o                         
   0  12   2        226.57        234.37         8.33 o                         
   1  12   2        124.93        114.46         4.77 o                         
   2  12   2          3.78          8.52         4.60 o                         
   3  12   2         74.91         63.55         5.76 o                         
   4  12   2         21.13         27.20         5.36 o                         
   5  12   2        543.86        474.51        14.78 o                         
   6  12   2          4.03          7.42        10.94 o                         
  -6  13   2        115.06         93.39        11.47 o                         
  -5  13   2         14.31          8.08        11.21 o                         
  -4  13   2        163.91        164.72         8.89 o                         
  -3  13   2          3.89          5.28         5.86 o                         
  -2  13   2        746.40        768.71        32.49 o                         
  -1  13   2         25.84         35.52         9.61 o                         
   0  13   2        614.36        676.61         9.17 o                         
   1  13   2         32.37         38.15         4.22 o                         
   2  13   2          0.78          1.60         3.49 o                         
   3  13   2         74.03         98.20         7.99 o                         
   4  13   2        566.86        557.86        12.91 o                         
   5  13   2         12.71         27.53         9.96 o                         
   6  13   2        248.75        250.19        13.58 o                         
  -6  14   2         40.56         56.75        16.26 o                         
  -5  14   2         12.71         11.23         7.60 o                         
  -4  14   2         12.70         14.30         7.84 o                         
  -3  14   2        260.25        269.97         8.46 o                         
  -2  14   2          0.75          9.07         8.10 o                         
  -1  14   2        592.68        599.16        12.18 o                         
   0  14   2         26.33         47.85         5.20 o                         
   1  14   2         60.31         72.90         7.97 o                         
   2  14   2        323.44        358.58         7.10 o                         
   3  14   2         46.04         37.45        17.66 o                         
   4  14   2        279.61        283.73        11.54 o                         
   5  14   2         62.20         45.51        12.07 o                         
  -5  15   2        198.76        168.77         9.66 o                         
  -4  15   2         80.72         87.83         9.62 o                         
  -3  15   2        525.40        577.34        12.49 o                         
  -2  15   2        382.98        424.03        12.81 o                         
  -1  15   2         27.18         23.02         5.52 o                         
   0  15   2        372.83        419.55        13.42 o                         
   1  15   2        367.86        375.08        14.93 o                         
   2  15   2          5.80          7.63         8.63 o                         
   3  15   2         49.20         67.89         9.24 o                         
   4  15   2        249.32        231.75        10.70 o                         
  -4  16   2        110.53        134.14         9.39 o                         
  -3  16   2        381.05        370.95        13.18 o                         
  -2  16   2          0.57          5.35        15.00 o                         
  -1  16   2        156.96        119.45        10.22 o                         
   0  16   2         12.49         35.16         9.82 o                         
   1  16   2         47.65         55.82        13.89 o                         
   2  16   2        140.87        136.56        13.01 o                         
   3  16   2        346.93        285.60        11.80 o                         
  -2  17   2         96.13        113.84        11.82 o                         
  -1  17   2          5.90         11.22        10.56 o                         
   0  17   2         70.18         79.02        16.11 o                         
   1  17   2        139.48        170.27        11.46 o                         
   2  17   2          1.73         -7.04        16.26 o                         
  -9   0   3        163.73        175.43        13.22 o                         
  -7   0   3       1151.68       1222.86        24.24 o                         
  -5   0   3       1422.38       1431.94        13.35 o                         
  -3   0   3         28.99         20.15         2.42 o                         
  -1   0   3      21490.29      21195.18       116.72 o                         
   1   0   3      50078.46      48097.03       912.71 o                         
   3   0   3        364.69        349.77         8.20 o                         
   5   0   3       1615.12       1613.10        19.38 o                         
   7   0   3       1471.24       1465.68        35.57 o                         
   9   0   3         40.75         44.19        17.69 o                         
  -9   1   3          8.90         17.96         9.98 o                         
  -8   1   3        593.40        597.43        11.00 o                         
  -7   1   3        211.70        212.44        10.39 o                         
  -6   1   3       4383.16       4252.09        35.30 o                         
  -5   1   3        322.45        319.79         7.15 o                         
  -4   1   3         21.92         30.96         2.38 o                         
  -3   1   3        427.47        432.20         3.99 o                         
  -2   1   3       2647.72       2544.33        17.93 o                         
  -1   1   3        316.57        385.39         3.44 o                         
   0   1   3       9547.74       9607.63        58.12 o                         
   1   1   3       6144.98       6248.33        61.30 o                         
   2   1   3       2728.58       2747.38        23.85 o                         
   3   1   3        415.01        441.24         5.11 o                         
   4   1   3        162.07        160.08         4.72 o                         
   5   1   3         39.85         50.75         3.72 o                         
   6   1   3       1168.87       1177.98        13.00 o                         
   7   1   3          1.32         -1.32         4.69 o                         
   8   1   3        480.28        453.08        14.70 o                         
   9   1   3          0.57          4.93        11.89 o                         
  -9   2   3         66.99         81.15        10.59 o                         
  -8   2   3        129.93        139.22         9.72 o                         
  -7   2   3       1374.55       1488.95        25.54 o                         
  -6   2   3         15.85         10.89         3.94 o                         
  -5   2   3       2947.42       2945.50        14.68 o                         
  -4   2   3        789.75        754.26         5.22 o                         
  -3   2   3        225.57        206.90         2.82 o                         
  -2   2   3       3650.95       3728.01        34.57 o                         
  -1   2   3       5339.85       5301.72        26.78 o                         
   0   2   3         81.52         96.41         1.03 o                         
   1   2   3      14360.84      14723.03       107.98 o                         
   2   2   3       1125.47       1222.48         9.36 o                         
   3   2   3        395.41        431.21         6.57 o                         
   4   2   3        984.13       1011.34         9.49 o                         
   5   2   3       1617.47       1603.76        13.14 o                         
   6   2   3         14.81         18.82         3.92 o                         
   7   2   3       1080.39       1115.42        34.58 o                         
   8   2   3        235.02        249.36        13.30 o                         
   9   2   3          2.19          3.73        10.90 o                         
  -9   3   3         90.16        112.30        12.71 o                         
  -8   3   3        325.93        335.55        11.41 o                         
  -7   3   3        103.16        112.65         8.06 o                         
  -6   3   3       1587.31       1587.52        61.53 o                         
  -5   3   3        600.57        555.43         5.65 o                         
  -4   3   3         37.86         50.36         2.60 o                         
  -3   3   3        170.78        131.42         2.57 o                         
  -2   3   3       5184.25       5243.09        30.65 o                         
  -1   3   3          9.95         11.53         1.04 o                         
   0   3   3       8112.80       7988.14       112.96 o                         
   1   3   3       2838.29       2754.38        24.63 o                         
   2   3   3        771.35        772.84         6.73 o                         
   3   3   3         28.53         45.78         2.71 o                         
   5   3   3        143.79        142.99         3.65 o                         
   6   3   3       1108.75       1122.69        18.09 o                         
   7   3   3         26.59         33.60         5.73 o                         
   8   3   3        220.28        235.67        19.26 o                         
   9   3   3         11.12         10.89        18.72 o                         
  -9   4   3        281.77        286.52        15.17 o                         
  -8   4   3        128.25        114.52        11.47 o                         
  -7   4   3       1367.49       1377.03        21.90 o                         
  -6   4   3         78.68         77.94         6.79 o                         
  -5   4   3        672.59        621.72         8.21 o                         
  -4   4   3       1507.57       1365.96        11.14 o                         
  -3   4   3       5674.54       5796.32        53.98 o                         
  -2   4   3       1212.40       1255.29         8.83 o                         
  -1   4   3       3900.55       4024.68        42.89 o                         
   0   4   3        233.11        208.56         2.19 o                         
   1   4   3         73.59         63.13         2.26 o                         
   2   4   3        815.28        855.49         8.34 o                         
   3   4   3        509.74        590.92         5.91 o                         
   4   4   3       1611.82       1598.56        17.14 o                         
   5   4   3        671.20        671.02         6.95 o                         
   6   4   3         60.95         68.57         5.41 o                         
   7   4   3        259.53        242.47        11.79 o                         
   8   4   3        255.97        290.55        20.35 o                         
   9   4   3          0.32         26.31        18.87 o                         
  -9   5   3         93.29        100.84        13.96 o                         
  -8   5   3        290.09        297.22        14.20 o                         
  -7   5   3          0.45          0.68         7.44 o                         
  -6   5   3        171.41        174.53        10.78 o                         
  -5   5   3        721.34        640.35         9.36 o                         
  -4   5   3        414.15        430.11         8.18 o                         
  -3   5   3       1793.52       1747.67         8.70 o                         
  -2   5   3       1224.23       1174.36         8.49 o                         
  -1   5   3       1250.80       1207.61        13.33 o                         
   0   5   3       9724.30      10386.58        51.52 o                         
   1   5   3       1289.66       1279.42         8.34 o                         
   2   5   3       1051.36       1098.16        10.92 o                         
   3   5   3       1520.21       1460.10        18.30 o                         
   4   5   3        809.69        855.14        10.66 o                         
   5   5   3        541.75        528.90         7.37 o                         
   6   5   3        438.45        457.41         9.69 o                         
   7   5   3         75.24         64.81         9.92 o                         
   8   5   3        100.31        104.14        18.67 o                         
  -9   6   3         93.97         81.96        14.89 o                         
  -8   6   3         30.83         25.82        12.04 o                         
  -7   6   3        371.66        354.03        16.76 o                         
  -6   6   3        517.94        472.31        13.37 o                         
  -5   6   3        325.42        298.29         8.77 o                         
  -4   6   3       3021.09       2714.00        18.54 o                         
  -3   6   3        918.19        899.23         6.34 o                         
  -2   6   3       3654.51       3768.29        33.40 o                         
  -1   6   3       1864.83       1928.25        20.44 o                         
   0   6   3         50.99         37.31         2.16 o                         
   1   6   3        304.98        309.49         4.75 o                         
   2   6   3       5452.33       5563.38        16.94 o                         
   3   6   3        266.58        268.55         5.84 o                         
   4   6   3       1308.36       1355.55        11.19 o                         
   5   6   3        213.47        214.36         8.56 o                         
   6   6   3         79.57         76.75         7.36 o                         
   7   6   3        120.61        143.98         9.08 o                         
   8   6   3         48.08         56.33        12.95 o                         
  -9   7   3         64.29         76.04        15.01 o                         
  -8   7   3        164.04        167.55        13.69 o                         
  -7   7   3         44.66         39.20        10.40 o                         
  -6   7   3        410.33        410.95        11.11 o                         
  -5   7   3       1230.63       1144.61        77.69 o                         
  -4   7   3        631.90        597.63         7.44 o                         
  -3   7   3       3770.91       3694.85        42.12 o                         
  -2   7   3        501.06        527.60         6.26 o                         
  -1   7   3       1331.29       1361.41         8.56 o                         
   0   7   3        848.49        871.00        13.03 o                         
   1   7   3        343.61        327.14         4.64 o                         
   2   7   3        158.03        147.99         3.68 o                         
   3   7   3       4093.57       4073.44        45.02 o                         
   4   7   3        372.47        368.38        10.74 o                         
   5   7   3        575.04        550.78        12.39 o                         
   6   7   3        241.83        212.13         9.71 o                         
   7   7   3         11.83         19.86         8.98 o                         
   8   7   3          1.21          5.27        13.10 o                         
  -8   8   3          3.76         17.26        12.55 o                         
  -7   8   3         81.74         87.91        11.47 o                         
  -6   8   3        431.96        424.91        26.90 o                         
  -5   8   3         13.52         17.31         7.94 o                         
  -4   8   3       2798.11       2560.55        26.44 o                         
  -3   8   3        203.41        195.35         6.99 o                         
  -2   8   3        246.16        219.53         5.24 o                         
  -1   8   3        817.95        837.55         7.33 o                         
   0   8   3         33.80         31.18         2.13 o                         
   1   8   3         61.68         57.56         3.34 o                         
   2   8   3       2229.32       2192.82        15.02 o                         
   3   8   3          1.19          2.40         4.02 o                         
   4   8   3        119.62        131.82         8.79 o                         
   5   8   3        208.11        194.06         8.88 o                         
   6   8   3         21.73         44.57         9.34 o                         
   7   8   3         17.26         21.35         8.34 o                         
   8   8   3         10.01         17.42        13.70 o                         
  -8   9   3         36.73         28.83        13.09 o                         
  -7   9   3          3.67         -2.45        10.33 o                         
  -6   9   3        137.78        136.68        14.85 o                         
  -5   9   3       1377.98       1426.01        30.22 o                         
  -4   9   3          1.90         -1.06         5.45 o                         
  -3   9   3       1473.63       1469.50        28.11 o                         
  -2   9   3        242.49        227.01         4.89 o                         
  -1   9   3         29.67         34.25         4.45 o                         
   0   9   3          2.33          8.16         1.19 o                         
   1   9   3        561.62        603.17         9.54 o                         
   2   9   3          2.34          4.76         2.96 o                         
   3   9   3       3366.37       3319.48        28.65 o                         
   4   9   3         22.43         24.07         7.08 o                         
   5   9   3        243.89        216.30         8.85 o                         
   6   9   3         29.28          5.65         8.63 o                         
   7   9   3         14.84         12.07         8.32 o                         
  -8  10   3          4.81          8.96        15.10 o                         
  -7  10   3          1.74        -12.91        18.72 o                         
  -6  10   3        136.29        106.65        16.40 o                         
  -5  10   3         39.66         45.70         8.56 o                         
  -4  10   3       1896.12       1911.66        21.70 o                         
  -3  10   3       2076.48       2075.07        19.16 o                         
  -2  10   3         84.71        104.45         5.17 o                         
  -1  10   3         10.92         16.85         3.99 o                         
   0  10   3         48.45         50.71         4.17 o                         
   1  10   3        521.47        538.39        10.72 o                         
   2  10   3       1967.82       1862.63        27.80 o                         
   3  10   3         80.43         81.26         5.73 o                         
   4  10   3        281.85        281.38         9.75 o                         
   5  10   3         10.23          2.91         6.85 o                         
   6  10   3          0.23         -8.92         8.92 o                         
   7  10   3         13.91         10.12         8.29 o                         
  -7  11   3          2.52         12.72        11.86 o                         
  -6  11   3         15.31          9.26        13.89 o                         
  -5  11   3       1051.53        980.71        24.90 o                         
  -4  11   3          4.35         11.28        11.03 o                         
  -3  11   3       1232.64       1250.81        26.82 o                         
  -2  11   3          4.73          7.36         6.23 o                         
  -1  11   3         68.68         64.39         5.95 o                         
   0  11   3         13.33          9.02         4.15 o                         
   1  11   3       1112.63       1153.02         9.76 o                         
   2  11   3         13.95         17.16         5.37 o                         
   3  11   3       1160.35       1073.81        37.98 o                         
   4  11   3         33.14         44.95         8.70 o                         
   5  11   3          7.64         -1.65         8.83 o                         
   6  11   3         12.01          9.51         7.38 o                         
   7  11   3         11.38          2.23        10.14 o                         
  -7  12   3          0.93        -11.70        11.70 o                         
  -6  12   3        156.74        152.66        11.95 o                         
  -5  12   3          0.04         -2.01         8.48 o                         
  -4  12   3       1587.05       1628.78        25.25 o                         
  -3  12   3         73.57         81.14         7.86 o                         
  -2  12   3        360.40        385.09        16.65 o                         
  -1  12   3          3.64          9.50         4.64 o                         
   0  12   3         54.81         63.94        12.51 o                         
   1  12   3          0.57          8.34         3.86 o                         
   2  12   3       1485.06       1492.32        14.21 o                         
   3  12   3         48.31         52.71        12.41 o                         
   4  12   3        524.55        544.87        12.58 o                         
   5  12   3         15.86          8.42         6.17 o                         
   6  12   3         12.16         11.62         8.64 o                         
  -6  13   3          0.62          8.51        15.17 o                         
  -5  13   3        521.92        522.58        13.83 o                         
  -4  13   3          8.41          8.51         6.83 o                         
  -3  13   3        596.12        596.44        11.35 o                         
  -2  13   3         78.30        100.00        11.18 o                         
  -1  13   3        118.87        119.32         8.54 o                         
   0  13   3        209.42        220.38         8.87 o                         
   1  13   3        534.98        464.87         5.42 o                         
   2  13   3        197.45        192.02         7.09 o                         
   3  13   3        321.89        232.34        18.50 o                         
   4  13   3          0.22         -6.91         8.53 o                         
   5  13   3         15.40         13.35        10.46 o                         
   6  13   3         33.20         16.99        11.76 o                         
  -6  14   3          3.57          0.70        10.89 o                         
  -5  14   3          5.52         16.58        10.51 o                         
  -4  14   3        258.81        253.42        10.98 o                         
  -3  14   3         11.04          8.85         6.36 o                         
  -2  14   3        446.16        451.50        10.32 o                         
  -1  14   3        253.73        266.90        10.79 o                         
   0  14   3         72.73         61.59         5.60 o                         
   1  14   3        237.72        277.00         9.19 o                         
   2  14   3        258.23        275.98        10.47 o                         
   3  14   3         25.26         13.57         7.22 o                         
   4  14   3        600.82        563.97        13.87 o                         
   5  14   3         63.50         73.71        11.58 o                         
  -5  15   3         61.55         43.18        11.94 o                         
  -4  15   3        240.76        273.93         9.85 o                         
  -3  15   3        279.66        273.19        10.99 o                         
  -2  15   3        725.00        809.54        10.92 o                         
  -1  15   3        162.20        187.58        14.80 o                         
   0  15   3         50.41         65.35         9.66 o                         
   1  15   3        154.74        134.47         9.52 o                         
   2  15   3         15.12         19.96         8.14 o                         
   3  15   3        156.24        136.71         8.95 o                         
   4  15   3         16.78         18.47        17.59 o                         
  -4  16   3         97.73         91.81        10.78 o                         
  -3  16   3          2.54          8.31         7.10 o                         
  -2  16   3        376.17        375.53        13.74 o                         
  -1  16   3        135.99        164.55        11.17 o                         
   0  16   3         16.89         17.05         8.73 o                         
   1  16   3         81.66        110.07        10.31 o                         
   2  16   3        127.79        114.49         9.79 o                         
   3  16   3         18.75         24.14        17.29 o                         
  -2  17   3         26.02         53.02        10.61 o                         
  -1  17   3         29.93         44.65        12.12 o                         
   0  17   3         71.08         78.02        15.22 o                         
   1  17   3         93.63         95.58        10.54 o                         
  -8   0   4        714.78        714.64        26.92 o                         
  -6   0   4        124.14        133.84         8.13 o                         
  -4   0   4       1784.75       1595.97        12.47 o                         
  -2   0   4      13400.80      13069.62        88.94 o                         
   0   0   4       9887.88       9509.69        16.07 o                         
   2   0   4         46.84         40.08         4.51 o                         
   6   0   4         82.76         95.85         9.17 o                         
   8   0   4          4.81         -9.21        15.27 o                         
  -9   1   4        608.15        660.67        19.91 o                         
  -8   1   4         19.62         27.62        10.50 o                         
  -7   1   4         44.86         36.64         6.73 o                         
  -6   1   4         41.47         39.48         5.59 o                         
  -5   1   4        535.68        507.04        13.14 o                         
  -4   1   4        347.26        354.42         4.71 o                         
  -3   1   4       4519.06       4367.40        53.70 o                         
  -2   1   4        103.87        114.22         2.47 o                         
  -1   1   4       1949.18       1726.11        10.15 o                         
   0   1   4        924.22       1018.34        12.85 o                         
   1   1   4         40.08         42.56         2.87 o                         
   2   1   4         85.89        110.54         4.55 o                         
   3   1   4       1855.43       1768.66        11.10 o                         
   4   1   4         10.42          6.75         4.93 o                         
   5   1   4       1776.26       1730.86        12.13 o                         
   6   1   4          0.52          1.18         4.56 o                         
   7   1   4          5.87         11.39         4.48 o                         
   8   1   4          8.78         -0.92        11.10 o                         
   9   1   4          6.92          0.89        12.35 o                         
  -9   2   4          4.80          6.34        10.13 o                         
  -8   2   4        489.08        512.22        15.69 o                         
  -7   2   4        351.23        360.67        11.60 o                         
  -6   2   4        184.36        171.02         8.81 o                         
  -5   2   4        366.62        330.77         4.43 o                         
  -4   2   4       3883.08       3792.01        17.45 o                         
  -3   2   4         53.27         71.18         2.53 o                         
  -2   2   4      15076.61      14358.33        82.59 o                         
  -1   2   4        786.59        809.00         4.52 o                         
   0   2   4         51.90         56.19         1.29 o                         
   1   2   4       1479.14       1366.04        10.31 o                         
   2   2   4       1765.61       1744.79         9.52 o                         
   3   2   4        189.18        188.16         3.59 o                         
   4   2   4       4988.24       4906.65        53.43 o                         
   5   2   4         58.92         58.25         4.12 o                         
   6   2   4        233.44        223.13         5.20 o                         
   7   2   4         20.33          9.29         5.93 o                         
   8   2   4         37.22         57.75         9.58 o                         
   9   2   4          9.44         23.24        12.74 o                         
  -9   3   4        590.97        611.60        18.22 o                         
  -8   3   4        164.32        145.03        14.16 o                         
  -7   3   4        103.07        109.47         9.61 o                         
  -6   3   4        110.60        113.08         9.54 o                         
  -5   3   4        749.52        721.40         7.59 o                         
  -4   3   4        289.05        292.18         5.68 o                         
  -3   3   4       5434.31       5399.21        37.82 o                         
  -2   3   4        608.74        648.39         5.41 o                         
  -1   3   4       2106.97       2260.89         9.57 o                         
   0   3   4        348.72        344.91         2.37 o                         
   1   3   4        791.65        879.90         5.40 o                         
   2   3   4        409.64        388.21         6.44 o                         
   3   3   4       3133.14       3169.19        19.84 o                         
   4   3   4        101.00         94.98         6.31 o                         
   5   3   4       1516.01       1466.02        16.01 o                         
   6   3   4        122.84        122.06         5.35 o                         
   7   3   4          0.17         10.70         9.63 o                         
   8   3   4        125.49        113.76        12.47 o                         
  -9   4   4          5.37         14.64        12.80 o                         
  -8   4   4        358.60        361.08        15.03 o                         
  -7   4   4        663.07        610.03        14.24 o                         
  -6   4   4         51.57         44.55         6.68 o                         
  -5   4   4        378.49        311.39         7.03 o                         
  -4   4   4       1395.69       1190.26        12.54 o                         
  -3   4   4          0.40          3.31         2.32 o                         
  -2   4   4       4145.28       3981.36        23.26 o                         
  -1   4   4       1125.16       1107.37         6.90 o                         
   0   4   4       3429.49       3686.03        27.83 o                         
   1   4   4       3872.38       3806.84        19.26 o                         
   2   4   4        627.75        619.54         7.14 o                         
   3   4   4        486.90        452.14         4.97 o                         
   4   4   4       2691.12       2676.38        21.97 o                         
   5   4   4        464.90        439.93         6.77 o                         
   6   4   4        319.79        328.07         7.22 o                         
   7   4   4        131.83        162.08        11.93 o                         
   8   4   4          0.86          9.83        11.80 o                         
  -9   5   4        241.44        283.46        15.49 o                         
  -8   5   4        248.03        288.73        13.21 o                         
  -7   5   4        993.93        950.64        35.50 o                         
  -6   5   4        491.96        522.67        11.56 o                         
  -5   5   4        109.85        103.24         4.24 o                         
  -4   5   4        175.59        156.20         6.51 o                         
  -3   5   4       6854.12       6811.54        40.04 o                         
  -2   5   4        764.04        708.51         6.81 o                         
  -1   5   4       2985.47       3165.28        28.19 o                         
   0   5   4       1586.63       1586.83         8.72 o                         
   1   5   4        741.33        745.01         6.30 o                         
   2   5   4       1412.16       1455.43         8.20 o                         
   3   5   4       1426.67       1427.00        10.07 o                         
   4   5   4         12.58         15.07         4.70 o                         
   5   5   4        620.73        634.09         9.74 o                         
   6   5   4        131.49        139.49         9.97 o                         
   7   5   4         17.61         25.52        10.74 o                         
   8   5   4         51.32         82.59        12.50 o                         
  -9   6   4         34.21         50.69        13.68 o                         
  -8   6   4        323.30        297.58        14.99 o                         
  -7   6   4        265.15        274.40        11.34 o                         
  -6   6   4         39.29         41.98         6.93 o                         
  -5   6   4        782.20        780.23        22.78 o                         
  -4   6   4        803.68        723.92         7.38 o                         
  -3   6   4          3.31          5.61         3.15 o                         
  -2   6   4       1276.99       1305.44        10.15 o                         
  -1   6   4       1844.66       1918.60         5.84 o                         
   0   6   4       2827.55       2849.18        30.76 o                         
   1   6   4        455.58        415.25         6.08 o                         
   2   6   4       1507.28       1551.98        12.03 o                         
   3   6   4         62.76         62.29         5.62 o                         
   4   6   4       1238.37       1256.99        13.86 o                         
   5   6   4        238.07        237.72         7.69 o                         
   6   6   4        125.69        108.30         8.28 o                         
   7   6   4        199.63        224.76        10.16 o                         
   8   6   4         65.49         84.93        12.42 o                         
  -9   7   4         58.67         53.40        15.23 o                         
  -8   7   4        482.89        484.41        49.04 o                         
  -7   7   4        222.65        200.50        11.34 o                         
  -6   7   4       1554.91       1582.34        17.61 o                         
  -5   7   4        451.44        377.69        20.12 o                         
  -4   7   4        197.44        193.17         5.47 o                         
  -3   7   4       1717.70       1727.27        18.64 o                         
  -2   7   4       1588.72       1548.58        10.08 o                         
  -1   7   4       1746.81       1844.78        24.19 o                         
   0   7   4       3511.60       3472.48        98.87 o                         
   1   7   4         94.85         85.89         3.20 o                         
   2   7   4        551.17        540.11         8.68 o                         
   3   7   4       1282.64       1227.00        10.25 o                         
   4   7   4        148.84        153.30        11.58 o                         
   5   7   4        199.96        204.60         7.72 o                         
   6   7   4        233.20        225.75         9.14 o                         
   7   7   4          3.87         13.66        10.02 o                         
   8   7   4         32.10         37.75        12.30 o                         
  -8   8   4         83.08         64.97        12.95 o                         
  -7   8   4        521.25        506.14        20.05 o                         
  -6   8   4          1.25          3.05         7.63 o                         
  -5   8   4        958.16        955.40        13.34 o                         
  -4   8   4        267.45        273.52         8.55 o                         
  -3   8   4        101.54         82.96         5.16 o                         
  -2   8   4         12.01         15.87         3.93 o                         
  -1   8   4       2631.55       2742.47        49.19 o                         
   0   8   4         43.83         49.76         2.35 o                         
   1   8   4       1914.62       1938.08        17.63 o                         
   2   8   4        569.24        562.36         5.45 o                         
   3   8   4        724.82        701.50        11.70 o                         
   4   8   4         48.50         42.10         5.76 o                         
   5   8   4         35.49         30.01         8.04 o                         
   6   8   4         18.78         16.06         7.56 o                         
   7   8   4        402.54        398.71        13.85 o                         
   8   8   4          5.80         14.72        12.26 o                         
  -8   9   4        155.53        144.79        14.12 o                         
  -7   9   4         29.23         18.58        10.62 o                         
  -6   9   4       1205.48       1166.65        83.01 o                         
  -5   9   4         12.22         15.79         6.24 o                         
  -4   9   4        701.81        671.88        14.04 o                         
  -3   9   4          2.70          1.46         4.90 o                         
  -2   9   4         72.21         77.68         6.07 o                         
  -1   9   4         66.95         87.99         4.59 o                         
   0   9   4       4017.00       4212.83        15.08 o                         
   1   9   4         47.48         60.90         3.62 o                         
   2   9   4       1993.37       1984.76        10.71 o                         
   3   9   4        231.88        226.11        12.76 o                         
   4   9   4         19.61         20.87         5.59 o                         
   5   9   4         39.36         41.39         6.46 o                         
   6   9   4        820.97        845.52        17.45 o                         
   7   9   4          0.22         10.86         8.55 o                         
  -8  10   4          9.35         10.89        13.10 o                         
  -7  10   4        587.27        578.61        53.97 o                         
  -6  10   4        162.72        162.62        17.64 o                         
  -5  10   4        978.37        972.64        20.39 o                         
  -4  10   4        243.88        240.27         8.93 o                         
  -3  10   4        173.81        185.83         7.82 o                         
  -2  10   4        677.40        677.00        30.57 o                         
  -1  10   4       2341.30       2337.29        22.41 o                         
   0  10   4         31.42         33.94         4.35 o                         
   1  10   4       3181.43       3208.58        43.67 o                         
   2  10   4          2.40          1.67         3.80 o                         
   3  10   4        930.56        935.84        20.49 o                         
   4  10   4          0.69          0.96         5.98 o                         
   5  10   4        274.42        222.24         9.29 o                         
   6  10   4          4.22         13.30         8.00 o                         
   7  10   4        377.03        368.33        16.09 o                         
  -7  11   4         15.64          7.61        11.53 o                         
  -6  11   4        694.17        697.06        20.59 o                         
  -5  11   4        364.70        365.18        11.71 o                         
  -4  11   4        866.34        838.45        13.78 o                         
  -3  11   4        191.84        190.80         7.20 o                         
  -2  11   4        519.83        531.00        15.47 o                         
  -1  11   4          6.67         16.31        10.15 o                         
   0  11   4       2588.91       2705.09        13.72 o                         
   1  11   4        206.52        187.41         5.29 o                         
   2  11   4        898.23        886.98        10.35 o                         
   3  11   4          4.29          1.03        13.55 o                         
   4  11   4         19.46         21.56         7.79 o                         
   5  11   4          1.40          7.17         6.74 o                         
   6  11   4        324.03        318.18        10.32 o                         
  -7  12   4        448.45        534.94        21.58 o                         
  -6  12   4         22.31         32.08        10.68 o                         
  -5  12   4        494.43        482.31        17.98 o                         
  -4  12   4         88.92         92.11         7.50 o                         
  -3  12   4         40.18         38.16         7.47 o                         
  -2  12   4         14.43         18.61         5.92 o                         
  -1  12   4        953.36       1034.21        20.30 o                         
   0  12   4         37.87         38.81         6.44 o                         
   1  12   4        568.63        577.89         7.60 o                         
   2  12   4        140.52        137.67         5.54 o                         
   3  12   4         50.81         51.43        13.35 o                         
   4  12   4         86.53         78.67         6.54 o                         
   5  12   4        192.91        152.06         7.72 o                         
   6  12   4          6.52          1.42         8.40 o                         
  -6  13   4        129.24        108.63        17.64 o                         
  -5  13   4         18.85         12.72         9.46 o                         
  -4  13   4        537.25        488.85        13.52 o                         
  -3  13   4         91.83        107.15         8.47 o                         
  -2  13   4         33.78         31.19         6.84 o                         
  -1  13   4         61.59         75.49        10.02 o                         
   0  13   4        614.29        681.50        18.97 o                         
   1  13   4         14.98         24.43        12.22 o                         
   2  13   4        420.92        443.07         7.59 o                         
   3  13   4        139.47        143.55        13.50 o                         
   4  13   4         89.69         99.65        10.11 o                         
   5  13   4         15.68         35.05        17.29 o                         
  -5  14   4        190.41        171.22         9.28 o                         
  -4  14   4        223.98        247.13        12.36 o                         
  -3  14   4         70.27         79.02         7.38 o                         
  -2  14   4        167.33        169.95         7.71 o                         
  -1  14   4        330.42        334.91         8.71 o                         
   0  14   4          7.71         13.48         8.42 o                         
   1  14   4        690.63        693.76        21.13 o                         
   2  14   4         70.67         59.85        16.06 o                         
   3  14   4        116.34        113.70        16.06 o                         
   4  14   4          2.76          5.89         9.08 o                         
   5  14   4        219.41        174.27        11.77 o                         
  -5  15   4        130.46        115.26         9.71 o                         
  -4  15   4         57.83         40.54         8.03 o                         
  -3  15   4         14.46         13.83         8.29 o                         
  -2  15   4         92.55        106.21         8.81 o                         
  -1  15   4          9.37         17.73         6.22 o                         
   0  15   4        222.08        234.18        10.40 o                         
   1  15   4          1.95          2.77         7.68 o                         
   2  15   4        171.70        150.99        16.80 o                         
   3  15   4        140.75        174.19        19.02 o                         
   4  15   4          6.91          7.19        17.64 o                         
  -3  16   4         16.30         -0.99        10.13 o                         
  -2  16   4        409.63        414.28        11.04 o                         
  -1  16   4        133.90        129.85        11.37 o                         
   0  16   4         15.28          6.55        11.03 o                         
   1  16   4         30.20         33.82         8.88 o                         
   2  16   4         74.47         76.46        17.98 o                         
   3  16   4         12.02         16.16        17.64 o                         
  -1  17   4        227.21        247.89        12.57 o                         
   0  17   4          1.99        -13.05        16.26 o                         
   1  17   4         30.20         32.17        17.78 o                         
  -9   0   5         21.16         41.58        21.43 o                         
  -7   0   5       1477.36       1447.75        32.17 o                         
  -5   0   5      11270.16      11180.54        77.32 o                         
  -3   0   5         50.99         46.75         4.58 o                         
  -1   0   5        386.03        375.81         4.06 o                         
   1   0   5      11864.21      11983.77       151.03 o                         
   3   0   5       2797.24       2700.51        13.79 o                         
   5   0   5          2.21         14.68        10.84 o                         
   7   0   5        829.15        834.63        17.62 o                         
  -9   1   5         13.77         20.18        10.39 o                         
  -8   1   5          2.00         -4.73         8.31 o                         
  -7   1   5        108.02         95.76         9.75 o                         
  -6   1   5       2937.40       2750.98        16.72 o                         
  -5   1   5         54.26         67.58         3.76 o                         
  -4   1   5       4415.08       4088.51        45.49 o                         
  -3   1   5        524.90        511.72         4.67 o                         
  -2   1   5         99.05         87.23         2.48 o                         
  -1   1   5         44.80         48.88         2.29 o                         
   0   1   5      12389.56      12230.67       372.05 o                         
   1   1   5        497.96        543.53        16.87 o                         
   2   1   5      11542.32      11562.31       143.83 o                         
   3   1   5         76.24         75.96         3.65 o                         
   4   1   5         25.51         25.00         3.42 o                         
   5   1   5        201.58        215.22         5.56 o                         
   6   1   5        211.68        224.40         8.93 o                         
   7   1   5          4.32         -1.80         5.59 o                         
   8   1   5        692.74        767.39        33.76 o                         
  -9   2   5         15.59          0.98        12.80 o                         
  -8   2   5          1.44          4.75        10.26 o                         
  -7   2   5        214.46        226.22         9.23 o                         
  -6   2   5         18.35         15.54         8.74 o                         
  -5   2   5       3522.16       3394.88        15.26 o                         
  -4   2   5        170.47        188.62         5.21 o                         
  -3   2   5        545.84        499.91         5.97 o                         
  -2   2   5        189.80        153.10         3.29 o                         
  -1   2   5         68.83         94.15         2.38 o                         
   0   2   5        151.52        136.85         3.73 o                         
   1   2   5       8347.79       8344.56       139.60 o                         
   2   2   5        673.66        696.89         6.69 o                         
   3   2   5       1356.56       1270.77        17.36 o                         
   4   2   5        104.50        113.56         3.44 o                         
   5   2   5          0.92          4.34         3.28 o                         
   6   2   5         69.86         60.45         5.27 o                         
   7   2   5        311.68        298.94        10.67 o                         
   8   2   5          3.67          6.91         9.57 o                         
  -9   3   5        132.37        151.50        11.82 o                         
  -8   3   5         21.29         35.60         8.97 o                         
  -7   3   5        255.77        228.83        11.27 o                         
  -6   3   5       1907.92       1890.41        18.24 o                         
  -5   3   5         53.64         46.20         3.78 o                         
  -4   3   5       2940.37       2802.35        28.05 o                         
  -3   3   5       1492.54       1361.40         8.20 o                         
  -2   3   5        722.40        755.26         9.44 o                         
  -1   3   5         81.69         68.33         2.15 o                         
   0   3   5       1765.52       1789.51        13.88 o                         
   1   3   5        185.43        165.42         3.68 o                         
   2   3   5       2988.81       2840.09        32.83 o                         
   3   3   5        261.36        271.09         5.83 o                         
   4   3   5        219.53        217.66         5.80 o                         
   5   3   5        283.08        304.11         5.75 o                         
   6   3   5         41.54         38.55         5.02 o                         
   7   3   5          1.53          9.82         9.16 o                         
   8   3   5        127.06        135.49        13.24 o                         
  -9   4   5         23.06          5.15        13.00 o                         
  -8   4   5        211.05        220.33        14.29 o                         
  -7   4   5        268.02        255.43        11.42 o                         
  -6   4   5        118.48        106.85         7.46 o                         
  -5   4   5       1175.35       1074.37         9.05 o                         
  -4   4   5        300.28        282.68         6.08 o                         
  -3   4   5       1625.91       1555.57         9.23 o                         
  -2   4   5       4404.67       4470.81        21.31 o                         
  -1   4   5        722.74        734.38         4.25 o                         
   0   4   5       1045.66       1053.29        15.23 o                         
   1   4   5       3532.88       3626.64        73.38 o                         
   2   4   5        217.00        214.13         6.14 o                         
   3   4   5        776.08        749.03        12.07 o                         
   4   4   5        303.90        297.94         6.05 o                         
   5   4   5         19.85         35.06         4.97 o                         
   6   4   5         64.37         64.81         5.26 o                         
   7   4   5        295.85        260.92        12.42 o                         
   8   4   5          0.10        -12.07        17.73 o                         
  -9   5   5        258.41        259.41        15.03 o                         
  -8   5   5         12.93         17.88        10.66 o                         
  -7   5   5        619.70        608.11        14.62 o                         
  -6   5   5       1593.54       1585.72        38.06 o                         
  -5   5   5          5.97          1.85         8.74 o                         
  -4   5   5        649.90        539.31         6.62 o                         
  -3   5   5       2942.51       2821.22        11.76 o                         
  -2   5   5        240.27        244.45         4.66 o                         
  -1   5   5       4477.30       4723.79        39.67 o                         
   0   5   5        718.28        779.26         6.59 o                         
   1   5   5         74.00         70.90         4.66 o                         
   2   5   5        625.04        613.47         6.06 o                         
   3   5   5       1605.37       1640.09        18.37 o                         
   4   5   5        461.37        434.53         6.69 o                         
   5   5   5       1011.52       1038.16         9.87 o                         
   6   5   5        190.64        197.32        11.53 o                         
   7   5   5         64.73         65.74        15.32 o                         
   8   5   5         81.32         95.80        27.07 o                         
  -9   6   5         24.96         32.85        13.51 o                         
  -8   6   5        355.72        351.46        12.17 o                         
  -7   6   5        104.54         83.12        10.34 o                         
  -6   6   5        120.41        109.79         7.56 o                         
  -5   6   5        328.69        333.32        12.24 o                         
  -4   6   5       1104.24        961.68        11.90 o                         
  -3   6   5       1731.02       1692.07        10.99 o                         
  -2   6   5       2866.99       2855.69        17.53 o                         
  -1   6   5        400.55        371.21         7.19 o                         
   0   6   5       2821.67       2981.71        37.54 o                         
   1   6   5       1340.84       1366.38        14.88 o                         
   2   6   5         12.16         15.81         4.22 o                         
   3   6   5        589.86        611.20        14.43 o                         
   4   6   5       1130.75       1127.23        23.13 o                         
   5   6   5          7.69         12.45         5.82 o                         
   6   6   5        604.42        650.30        14.81 o                         
   7   6   5        118.84        144.16        12.33 o                         
   8   6   5          1.95         -4.88        11.86 o                         
  -9   7   5        178.02        180.87        15.84 o                         
  -8   7   5          3.40          5.72        11.64 o                         
  -7   7   5        180.00        173.77        13.80 o                         
  -6   7   5         12.30         19.55         7.10 o                         
  -5   7   5        307.49        288.02         9.94 o                         
  -4   7   5        284.69        274.18         5.28 o                         
  -3   7   5       1344.31       1273.95        11.38 o                         
  -2   7   5        101.75         95.69         7.54 o                         
  -1   7   5       2532.67       2499.37        11.01 o                         
   0   7   5        390.32        410.24         4.37 o                         
   1   7   5         44.78         55.25         2.16 o                         
   2   7   5        425.77        438.96         6.78 o                         
   3   7   5        610.24        597.36        15.12 o                         
   4   7   5        368.82        358.93         9.80 o                         
   5   7   5        543.06        531.18        17.14 o                         
   6   7   5         71.59         70.98         8.51 o                         
   7   7   5        168.68        179.19        12.53 o                         
   8   7   5         15.61         15.49        11.88 o                         
  -8   8   5        464.25        470.78        29.90 o                         
  -7   8   5         69.82         75.93        14.11 o                         
  -6   8   5        103.12         84.35        10.38 o                         
  -5   8   5        313.22        314.42         9.80 o                         
  -4   8   5        758.95        716.76        11.69 o                         
  -3   8   5       1297.14       1310.24        19.47 o                         
  -2   8   5       1888.20       1833.45        18.87 o                         
  -1   8   5          5.06          7.48         1.21 o                         
   0   8   5       1524.02       1620.22        50.47 o                         
   1   8   5         62.22         63.29         2.73 o                         
   2   8   5        118.65        118.15         6.80 o                         
   3   8   5        363.90        334.10         9.85 o                         
   4   8   5       1188.56       1216.74        15.74 o                         
   5   8   5         23.46         18.87         6.63 o                         
   6   8   5        606.24        661.27        16.42 o                         
   7   8   5          0.91          8.80         9.15 o                         
  -8   9   5          0.82          4.23        13.89 o                         
  -7   9   5        498.64        457.88        12.34 o                         
  -6   9   5          0.82          9.46         9.99 o                         
  -5   9   5          2.42          2.23         6.44 o                         
  -4   9   5        368.90        344.62        12.29 o                         
  -3   9   5       1298.44       1295.82        23.10 o                         
  -2   9   5        393.91        401.24         8.35 o                         
  -1   9   5       4596.29       4615.10        44.80 o                         
   0   9   5         90.14         80.70         3.70 o                         
   1   9   5         94.35         96.98         3.53 o                         
   2   9   5        152.03        141.07         7.05 o                         
   3   9   5        289.50        293.79         8.55 o                         
   4   9   5         33.13         35.88         5.83 o                         
   5   9   5        240.14        246.78         8.80 o                         
   6   9   5          0.19         18.59        11.21 o                         
   7   9   5         57.58         64.39         9.52 o                         
  -8  10   5        267.85        240.12        18.30 o                         
  -7  10   5          1.32         10.60        11.76 o                         
  -6  10   5        150.26        148.93        11.77 o                         
  -5  10   5         92.51         82.26         9.87 o                         
  -4  10   5        205.48        219.02         9.58 o                         
  -3  10   5        143.59        125.59         6.25 o                         
  -2  10   5       1050.34       1091.99        15.86 o                         
  -1  10   5         56.34         65.29         5.93 o                         
   0  10   5       1300.26       1402.21        16.68 o                         
   1  10   5          1.58          5.67         3.52 o                         
   2  10   5        148.29        129.08         6.85 o                         
   3  10   5         35.68         36.80         8.87 o                         
   4  10   5        275.37        265.13        10.23 o                         
   5  10   5         52.21         71.98        10.79 o                         
   6  10   5        203.93        248.87        13.86 o                         
   7  10   5         12.61          4.77         9.09 o                         
  -7  11   5        150.66        138.39        13.13 o                         
  -6  11   5         12.35         33.64        10.43 o                         
  -5  11   5         78.94        101.32         9.91 o                         
  -4  11   5         92.85         85.17         8.99 o                         
  -3  11   5        202.88        226.31         8.87 o                         
  -2  11   5         73.84         72.33         7.05 o                         
  -1  11   5        446.10        464.00         8.88 o                         
   0  11   5          2.08          5.22         5.09 o                         
   1  11   5        135.18        146.05         5.75 o                         
   2  11   5         79.01         66.84         9.85 o                         
   3  11   5        129.04         96.54         8.10 o                         
   4  11   5         12.99         14.28         6.42 o                         
   5  11   5        229.19        205.71         9.11 o                         
   6  11   5          1.95         -3.50         9.46 o                         
  -7  12   5         36.57         33.04        12.65 o                         
  -6  12   5         14.25          9.72        22.41 o                         
  -5  12   5          6.53         10.14         7.95 o                         
  -4  12   5        497.64        491.03        10.09 o                         
  -3  12   5         35.09         31.02         7.74 o                         
  -2  12   5        580.93        617.35         9.35 o                         
  -1  12   5         68.68         80.15         8.37 o                         
   0  12   5        403.88        446.79         9.04 o                         
   1  12   5         53.19         61.98         4.03 o                         
   2  12   5         84.37         71.49         3.91 o                         
   3  12   5         10.09         25.84         7.61 o                         
   4  12   5         51.73         37.16         6.64 o                         
   5  12   5         16.01         32.31        10.31 o                         
   6  12   5        153.68        155.55        13.29 o                         
  -6  13   5         88.44        103.71        11.82 o                         
  -5  13   5          1.87          1.57         7.97 o                         
  -4  13   5         55.62         48.64         7.55 o                         
  -3  13   5        679.91        731.53        13.66 o                         
  -2  13   5          0.53          1.40         5.91 o                         
  -1  13   5        661.22        668.50         9.27 o                         
   0  13   5        316.43        324.91         9.65 o                         
   1  13   5        196.10        204.62         9.93 o                         
   2  13   5        147.95        126.34         6.28 o                         
   3  13   5        398.49        322.64        11.90 o                         
   4  13   5         44.63         51.32         7.26 o                         
   5  13   5        464.51        427.19        15.86 o                         
  -5  14   5         46.21         48.82        10.27 o                         
  -4  14   5         97.98         91.38         9.79 o                         
  -3  14   5         15.62          9.43         8.25 o                         
  -2  14   5       1086.11       1090.12        15.43 o                         
  -1  14   5        173.79        186.68         8.33 o                         
   0  14   5        530.53        546.92        11.50 o                         
   1  14   5         83.34        107.26        10.20 o                         
   2  14   5        128.15        100.71        10.07 o                         
   3  14   5         95.51        112.71        17.39 o                         
   4  14   5        179.92        145.62        19.06 o                         
  -4  15   5         44.57         35.51         8.12 o                         
  -3  15   5        188.25        191.25        11.82 o                         
  -2  15   5         48.07         56.33         7.22 o                         
  -1  15   5        378.89        393.90         9.90 o                         
   0  15   5         62.28         48.38         6.46 o                         
   1  15   5        135.94        144.39        16.45 o                         
   2  15   5         34.35         21.58        16.60 o                         
   3  15   5         88.51         67.34        18.03 o                         
  -3  16   5         15.01         10.95         9.07 o                         
  -2  16   5         82.00         79.05         9.16 o                         
  -1  16   5          9.73          8.30         6.60 o                         
   0  16   5         50.95         39.95        16.65 o                         
   1  16   5         25.07         46.95        17.29 o                         
   2  16   5          4.64        -16.90        16.90 o                         
  -8   0   6        983.12        988.07        17.82 o                         
  -6   0   6         44.27         39.81         7.78 o                         
  -4   0   6         19.17         20.02         4.84 o                         
  -2   0   6        901.09        850.53        18.97 o                         
   0   0   6       1915.67       1670.14        17.73 o                         
   2   0   6       1778.72       1671.15        78.99 o                         
   4   0   6        381.28        422.30        14.88 o                         
   6   0   6        411.57        423.08        13.04 o                         
   8   0   6        166.09        164.70        22.39 o                         
  -9   1   6        223.28        230.47        14.16 o                         
  -8   1   6         21.93          8.10         8.72 o                         
  -7   1   6       1636.66       1662.74        16.49 o                         
  -6   1   6         36.44         46.07         7.94 o                         
  -5   1   6       2018.84       1870.12        27.82 o                         
  -4   1   6         46.77         41.80         4.56 o                         
  -3   1   6       2094.65       1976.30        17.34 o                         
  -2   1   6       1369.11       1360.16        14.12 o                         
  -1   1   6       8172.90       7846.50        20.03 o                         
   0   1   6        342.82        347.99         5.27 o                         
   1   1   6       1646.37       1707.31        14.48 o                         
   2   1   6       2155.52       2161.02        19.36 o                         
   3   1   6          5.60         12.81         2.66 o                         
   4   1   6         43.43         48.56         3.83 o                         
   5   1   6       1235.07       1185.88        13.51 o                         
   6   1   6          6.18          3.30         5.21 o                         
   7   1   6        144.11        151.65         6.49 o                         
   8   1   6          0.09         -0.80         8.50 o                         
  -9   2   6          2.92          6.53        12.51 o                         
  -8   2   6        755.92        748.67        14.20 o                         
  -7   2   6          7.72          5.92         8.05 o                         
  -6   2   6       1209.76       1148.20        15.79 o                         
  -5   2   6        221.79        195.79         5.05 o                         
  -4   2   6        184.27        185.22         5.48 o                         
  -3   2   6        234.19        256.20         4.23 o                         
  -2   2   6       4458.60       4355.91        32.25 o                         
  -1   2   6        950.92       1020.76         6.01 o                         
   0   2   6       3984.56       3997.13        26.38 o                         
   1   2   6          4.96          9.86         1.52 o                         
   2   2   6        755.02        803.00        10.01 o                         
   4   2   6        886.91        870.52         7.79 o                         
   5   2   6        352.06        351.10         6.67 o                         
   6   2   6        754.35        709.84        18.47 o                         
   7   2   6         12.42          5.10         5.98 o                         
   8   2   6        153.73        163.59        15.37 o                         
  -9   3   6        120.86        120.65        11.91 o                         
  -8   3   6         86.57        101.04         9.69 o                         
  -7   3   6        595.30        590.12        13.72 o                         
  -6   3   6        426.14        413.65        11.09 o                         
  -5   3   6        528.21        506.85         7.15 o                         
  -4   3   6        817.99        737.99        10.02 o                         
  -3   3   6       1640.43       1622.09        37.42 o                         
  -2   3   6       1368.21       1372.03         7.06 o                         
  -1   3   6       5789.44       5974.93        39.67 o                         
   0   3   6        768.61        767.27        20.20 o                         
   1   3   6       2358.14       2468.19        29.83 o                         
   2   3   6       2421.68       2312.92        14.90 o                         
   3   3   6        151.65        184.44         7.83 o                         
   4   3   6         70.60         66.83         4.64 o                         
   5   3   6       1361.03       1350.65        13.95 o                         
   6   3   6          2.03          5.18         4.85 o                         
   7   3   6        359.08        388.21        11.95 o                         
   8   3   6         37.09         28.00        12.35 o                         
  -9   4   6          1.96          8.60        10.76 o                         
  -8   4   6        643.83        707.79        17.41 o                         
  -7   4   6         93.49         88.50         8.52 o                         
  -6   4   6       1269.39       1190.31        17.63 o                         
  -5   4   6        944.41        862.36        10.63 o                         
  -4   4   6         66.78         66.80         4.33 o                         
  -3   4   6         34.77         20.09         3.84 o                         
  -2   4   6       5808.49       5817.27        76.03 o                         
  -1   4   6        292.30        315.46         3.84 o                         
   0   4   6       1477.96       1367.10        19.64 o                         
   1   4   6        335.52        324.81        10.56 o                         
   2   4   6         40.92         45.40         5.07 o                         
   3   4   6        225.62        240.74        16.13 o                         
   4   4   6        837.49        817.66        10.43 o                         
   5   4   6        239.29        234.78         7.12 o                         
   6   4   6        206.63        207.83         8.22 o                         
   7   4   6          3.93          1.92         7.81 o                         
   8   4   6          7.98          8.75        12.57 o                         
  -9   5   6        546.69        587.78        22.78 o                         
  -8   5   6         29.46         45.27        13.71 o                         
  -7   5   6        326.95        315.67        10.48 o                         
  -6   5   6        243.41        241.45        10.74 o                         
  -5   5   6          6.23         19.84         7.35 o                         
  -4   5   6       1365.46       1293.47        10.00 o                         
  -3   5   6        292.86        310.44         5.98 o                         
  -2   5   6        756.73        713.76        11.08 o                         
  -1   5   6       1760.13       1830.66        13.81 o                         
   0   5   6        170.29        204.62         3.96 o                         
   1   5   6       2502.73       2569.77        25.06 o                         
   2   5   6       1307.20       1326.30        22.14 o                         
   3   5   6        144.11        164.78         6.45 o                         
   4   5   6        155.30        137.50         4.81 o                         
   5   5   6        405.29        428.20         7.01 o                         
   6   5   6         10.22          5.88         9.67 o                         
   7   5   6         96.48        107.74        12.66 o                         
   8   5   6         64.62         48.55        15.59 o                         
  -9   6   6         82.54        101.85        16.67 o                         
  -8   6   6        323.04        342.09        16.67 o                         
  -7   6   6         94.96         85.52         9.13 o                         
  -6   6   6       1540.22       1487.94        17.54 o                         
  -5   6   6        770.29        759.99        40.05 o                         
  -4   6   6          2.54         11.56         4.68 o                         
  -3   6   6       1446.40       1421.90         9.55 o                         
  -2   6   6       3954.68       3942.25        46.06 o                         
  -1   6   6         39.71         40.51         2.94 o                         
   0   6   6       2376.96       2568.39        11.98 o                         
   1   6   6       1526.29       1431.47        18.42 o                         
   2   6   6         32.64         30.82         5.53 o                         
   3   6   6       1592.86       1545.32        24.14 o                         
   4   6   6        709.41        702.07        12.07 o                         
   5   6   6         51.24         52.71        14.78 o                         
   6   6   6        174.80        170.23        11.48 o                         
   7   6   6          2.29          1.20        11.28 o                         
  -8   7   6          7.27          7.71         9.94 o                         
  -7   7   6        287.67        259.28        12.15 o                         
  -6   7   6        122.86        135.74         8.25 o                         
  -5   7   6        221.27        209.40         9.09 o                         
  -4   7   6       2072.64       1902.12        23.98 o                         
  -3   7   6         36.76         42.34         4.70 o                         
  -2   7   6        606.91        623.13         9.33 o                         
  -1   7   6        343.43        349.96         5.08 o                         
   0   7   6         59.96         60.17         2.80 o                         
   1   7   6        411.40        440.02         6.92 o                         
   2   7   6        762.92        784.23        11.22 o                         
   3   7   6         75.87         71.19         7.03 o                         
   4   7   6       1256.60       1365.63        16.59 o                         
   5   7   6         38.53         33.27         7.53 o                         
   6   7   6         12.54         25.86        12.61 o                         
   7   7   6         36.64         22.86        14.38 o                         
  -8   8   6          4.51         12.03        11.03 o                         
  -7   8   6        186.21        195.25        11.94 o                         
  -6   8   6         77.12         73.55        12.66 o                         
  -5   8   6       1473.09       1457.63        18.74 o                         
  -4   8   6         12.80         15.98         5.68 o                         
  -3   8   6       2135.19       2073.97        30.93 o                         
  -2   8   6         33.77         39.64         4.15 o                         
  -1   8   6        140.79        133.05         5.28 o                         
   0   8   6        313.43        344.90         5.13 o                         
   1   8   6        880.62        900.88        12.40 o                         
   2   8   6          0.58         12.49         5.05 o                         
   3   8   6       1120.59       1138.23        14.84 o                         
   4   8   6         74.46         63.01         8.24 o                         
   5   8   6         57.70         57.68         8.63 o                         
   6   8   6         61.39         65.95         8.79 o                         
   7   8   6          8.13          0.61        15.20 o                         
  -8   9   6         66.03        103.96        12.95 o                         
  -7   9   6         93.50         96.38        13.42 o                         
  -6   9   6        337.11        358.58        15.44 o                         
  -5   9   6         13.45         26.32         8.32 o                         
  -4   9   6       2161.00       2158.32        34.56 o                         
  -3   9   6        127.06        141.71         8.33 o                         
  -2   9   6        173.66        156.76         4.76 o                         
  -1   9   6         26.74         28.72         1.63 o                         
   0   9   6        841.13        872.98         8.12 o                         
   1   9   6         25.39         25.92         7.88 o                         
   2   9   6       1050.31       1061.03        10.41 o                         
   3   9   6          0.46          0.76         5.33 o                         
   4   9   6        506.79        501.32        11.73 o                         
   5   9   6          0.90          1.10         7.09 o                         
   6   9   6         18.44         11.93         8.23 o                         
   7   9   6          7.76         -1.14        11.90 o                         
  -7  10   6         29.41         50.27        11.62 o                         
  -6  10   6         13.73         16.78        10.53 o                         
  -5  10   6       1094.97       1048.04        21.40 o                         
  -4  10   6        198.69        197.65         9.77 o                         
  -3  10   6       2608.49       2641.94        30.79 o                         
  -2  10   6        372.77        382.50         6.34 o                         
  -1  10   6        183.28        189.53         5.69 o                         
   0  10   6        312.14        324.50         6.80 o                         
   1  10   6       1207.99       1104.28        34.24 o                         
   2  10   6         66.27         68.22         5.51 o                         
   3  10   6       1502.76       1376.53        22.98 o                         
   4  10   6         13.93         15.66         6.72 o                         
   5  10   6         10.52          7.46         8.78 o                         
   6  10   6         10.72          7.63         8.79 o                         
  -7  11   6         52.68         60.20        21.72 o                         
  -6  11   6        213.23        224.37        31.87 o                         
  -5  11   6         72.78         77.26         9.87 o                         
  -4  11   6       1555.34       1510.30        37.66 o                         
  -3  11   6          1.81          8.91         6.21 o                         
  -2  11   6        597.74        633.53        12.05 o                         
  -1  11   6        175.67        184.84         8.19 o                         
   0  11   6        190.97        210.46         5.69 o                         
   1  11   6          0.96          4.71         3.17 o                         
   2  11   6       1185.01       1198.83        40.49 o                         
   3  11   6          1.78         -1.64         7.91 o                         
   4  11   6        413.84        398.32        11.05 o                         
   5  11   6          5.44         10.76         8.78 o                         
   6  11   6         35.40         34.74        11.22 o                         
  -6  12   6          6.89         13.48        10.98 o                         
  -5  12   6        313.34        300.56        10.44 o                         
  -4  12   6        100.64         97.14         9.51 o                         
  -3  12   6        918.21        897.66        14.52 o                         
  -2  12   6        318.23        312.82         9.82 o                         
  -1  12   6          3.78         11.20         5.47 o                         
   0  12   6          4.88          6.42         4.77 o                         
   1  12   6        207.73        175.30         5.27 o                         
   2  12   6         12.38         10.57         5.68 o                         
   3  12   6        997.45        922.20        15.94 o                         
   4  12   6         85.14         81.33         8.27 o                         
   5  12   6        110.63        133.80        10.09 o                         
  -6  13   6        292.85        244.30        13.72 o                         
  -5  13   6         14.94         20.15        13.92 o                         
  -4  13   6        565.82        567.24        14.26 o                         
  -3  13   6        240.98        257.50        10.91 o                         
  -2  13   6        258.82        279.18         8.35 o                         
  -1  13   6         73.42         81.88         8.02 o                         
   0  13   6        181.50        180.09         6.97 o                         
   1  13   6          4.69         16.89         9.80 o                         
   2  13   6        426.25        396.08        16.48 o                         
   3  13   6         45.16         40.69         8.52 o                         
   4  13   6         12.68          9.74         7.16 o                         
   5  13   6          2.14          4.33         7.64 o                         
  -5  14   6        219.51        216.66        12.66 o                         
  -4  14   6          7.14          8.12         7.96 o                         
  -3  14   6        221.84        216.07         8.52 o                         
  -2  14   6         25.52         15.45         6.59 o                         
  -1  14   6          0.32         -1.49         6.19 o                         
   0  14   6        141.28        124.03         6.72 o                         
   1  14   6        131.80        122.18         8.99 o                         
   2  14   6         14.09         18.10         8.03 o                         
   3  14   6        137.91        128.57        14.24 o                         
   4  14   6         51.22         35.51         9.13 o                         
  -4  15   6        134.11        138.04        14.73 o                         
  -3  15   6        373.78        444.70        12.81 o                         
  -2  15   6        255.62        277.67        11.03 o                         
  -1  15   6        152.02        179.79        10.09 o                         
   0  15   6         55.14         48.48         8.64 o                         
   1  15   6          7.56         17.50         8.03 o                         
   2  15   6        175.34        145.05        17.12 o                         
   3  15   6          7.83         12.91        17.59 o                         
  -2  16   6         84.95         79.38         8.19 o                         
  -1  16   6        237.87        225.62        10.83 o                         
   0  16   6        181.08        206.56        19.46 o                         
   1  16   6          3.44         10.64        17.34 o                         
  -9   0   7        451.70        555.58        29.36 o                         
  -7   0   7        339.19        336.84        14.78 o                         
  -5   0   7        557.48        531.74        10.58 o                         
  -3   0   7       6034.08       5608.84        82.62 o                         
  -1   0   7       1327.65       1241.12        15.37 o                         
   1   0   7       3864.02       3979.90       108.50 o                         
   3   0   7        936.97        898.00        14.14 o                         
   5   0   7        309.06        313.82         6.62 o                         
   7   0   7         26.42         28.85        11.11 o                         
  -9   1   7          2.58         -1.48        10.89 o                         
  -8   1   7        120.01        158.36        12.07 o                         
  -7   1   7          3.60         11.00         7.84 o                         
  -6   1   7       1217.68       1177.88        26.87 o                         
  -5   1   7        239.92        222.45         5.34 o                         
  -4   1   7       1654.19       1590.60        31.89 o                         
  -3   1   7        101.35        106.53         4.18 o                         
  -2   1   7       1281.04       1183.55        14.14 o                         
  -1   1   7        102.67         98.97         3.88 o                         
   0   1   7         23.19         19.28         2.38 o                         
   1   1   7        300.91        344.65         5.36 o                         
   2   1   7       1123.00       1094.17        10.25 o                         
   3   1   7          6.73          1.00         5.96 o                         
   4   1   7       1126.35       1065.29        12.76 o                         
   5   1   7          8.61          1.67         3.33 o                         
   6   1   7        141.52        140.16         7.79 o                         
   7   1   7          1.33         15.68         9.15 o                         
   8   1   7         37.46         37.06         9.31 o                         
  -9   2   7        573.54        591.62        21.20 o                         
  -8   2   7         60.12         52.86        11.01 o                         
  -7   2   7         71.26         78.77        12.34 o                         
  -6   2   7        274.47        243.68         8.56 o                         
  -5   2   7       2567.07       2377.37        19.00 o                         
  -4   2   7        167.46        160.89         7.05 o                         
  -3   2   7       6747.05       6791.70        78.36 o                         
  -2   2   7        942.44        960.10         9.51 o                         
  -1   2   7       1993.24       1917.99        11.26 o                         
   0   2   7        767.81        756.94         7.24 o                         
   1   2   7       3457.67       3432.95        26.01 o                         
   3   2   7       2192.07       2119.99        57.66 o                         
   4   2   7        178.58        163.17         7.06 o                         
   5   2   7        496.78        506.25        10.45 o                         
   6   2   7         23.24         25.70         7.07 o                         
   7   2   7         93.78        104.90         8.60 o                         
   8   2   7         16.09          6.96        13.05 o                         
  -9   3   7        339.51        361.86        13.74 o                         
  -8   3   7        607.36        600.22        15.56 o                         
  -7   3   7         24.28         22.81         8.26 o                         
  -6   3   7         94.91         72.17         9.95 o                         
  -5   3   7         56.59         49.94         7.75 o                         
  -4   3   7       2001.00       1801.34        13.37 o                         
  -3   3   7         69.09         73.12         5.72 o                         
  -2   3   7       3992.99       4018.33        19.05 o                         
  -1   3   7         50.89         43.79         2.50 o                         
   0   3   7         57.85         69.51         2.04 o                         
   1   3   7        158.60        202.53        16.55 o                         
   2   3   7       1541.30       1659.50        16.31 o                         
   3   3   7        329.65        325.75         6.37 o                         
   4   3   7       1161.05       1153.19        12.39 o                         
   5   3   7          1.86          2.90         4.57 o                         
   6   3   7        104.11        101.33         5.94 o                         
   7   3   7         27.43         19.20         8.39 o                         
   8   3   7         74.83         86.33         9.90 o                         
  -9   4   7        164.31        182.74        16.95 o                         
  -8   4   7        441.18        412.61        14.55 o                         
  -7   4   7         24.88         31.91         8.32 o                         
  -6   4   7        496.71        452.72        10.16 o                         
  -5   4   7        870.38        865.87        13.77 o                         
  -4   4   7         24.04         22.43         3.85 o                         
  -3   4   7        778.46        722.29        13.82 o                         
  -2   4   7        850.31        842.32         7.90 o                         
  -1   4   7       1981.94       2126.58        13.47 o                         
   0   4   7        903.73        924.64        11.44 o                         
   1   4   7         45.45         37.06         5.29 o                         
   2   4   7        676.63        638.40        15.86 o                         
   3   4   7        861.44        898.21         9.31 o                         
   4   4   7         72.11         71.46         4.91 o                         
   5   4   7        877.63        884.14        11.11 o                         
   6   4   7        191.28        205.23         8.45 o                         
   7   4   7         24.30         18.62         8.70 o                         
  -9   5   7        110.36        114.83        17.71 o                         
  -8   5   7        229.95        209.99        13.46 o                         
  -7   5   7        534.32        519.80        12.43 o                         
  -6   5   7        212.00        177.48         8.56 o                         
  -5   5   7        272.50        259.42         9.98 o                         
  -4   5   7       1072.21        967.07        11.57 o                         
  -3   5   7        202.23        208.57         5.10 o                         
  -2   5   7       2761.79       2716.87        20.23 o                         
  -1   5   7       2418.78       2259.76        23.94 o                         
   0   5   7         15.04         18.13         3.84 o                         
   1   5   7        892.60        884.60        14.34 o                         
   2   5   7        610.63        600.55        10.84 o                         
   3   5   7        182.78        183.39         6.35 o                         
   4   5   7        290.08        282.06         6.84 o                         
   5   5   7        152.42        159.24         6.82 o                         
   6   5   7         69.05         71.60         8.12 o                         
   7   5   7         88.80         87.05        13.60 o                         
  -8   6   7        235.53        245.59        12.05 o                         
  -7   6   7         29.98         38.08         8.99 o                         
  -6   6   7       1057.40       1016.86        32.69 o                         
  -5   6   7        258.39        260.06        13.35 o                         
  -4   6   7        251.07        233.91         7.17 o                         
  -3   6   7        216.76        235.02         6.08 o                         
  -2   6   7       1368.40       1388.98        16.88 o                         
  -1   6   7        323.00        328.96         7.73 o                         
   0   6   7       2567.21       2575.14        16.11 o                         
   1   6   7          1.13          5.23         5.39 o                         
   2   6   7          9.04         11.09         4.95 o                         
   3   6   7        442.62        456.55         8.34 o                         
   4   6   7        226.14        237.79         8.64 o                         
   5   6   7        124.60        119.37         9.95 o                         
   6   6   7        291.85        293.19        21.28 o                         
   7   6   7          1.43          5.98        15.52 o                         
  -8   7   7        309.78        295.73        17.38 o                         
  -7   7   7        817.95        800.75        14.38 o                         
  -6   7   7         14.38         18.34         9.45 o                         
  -5   7   7        424.89        419.06        11.72 o                         
  -4   7   7       1491.06       1372.24        22.56 o                         
  -3   7   7         80.43         77.88         5.23 o                         
  -2   7   7       2344.63       2392.74        17.48 o                         
  -1   7   7       2135.72       2110.05        23.26 o                         
   0   7   7         20.90         20.42         7.22 o                         
   1   7   7       2004.11       2010.32        22.64 o                         
   2   7   7        812.39        791.76        14.04 o                         
   3   7   7         36.64         36.19         5.13 o                         
   4   7   7        550.00        565.41        15.67 o                         
   5   7   7        311.97        295.41        12.98 o                         
   6   7   7         14.90         27.72        12.73 o                         
   7   7   7        124.79        129.55        20.76 o                         
  -8   8   7        228.06        244.17        14.78 o                         
  -7   8   7        133.08        120.30        10.42 o                         
  -6   8   7        529.25        509.45        26.43 o                         
  -5   8   7          0.84         10.88         6.94 o                         
  -4   8   7          2.03          4.49         5.80 o                         
  -3   8   7        446.11        458.47         8.37 o                         
  -2   8   7        231.85        239.86         5.86 o                         
  -1   8   7        477.43        510.87        11.43 o                         
   0   8   7       2326.52       2476.91        14.73 o                         
   1   8   7          9.91         17.30         5.66 o                         
   2   8   7        231.18        243.85        13.10 o                         
   3   8   7        360.52        353.87         8.37 o                         
   4   8   7         93.34         95.65         7.27 o                         
   5   8   7        210.14        207.94        11.14 o                         
   6   8   7        208.91        218.74        13.08 o                         
  -8   9   7         28.77         29.72        11.29 o                         
  -7   9   7       1151.86       1079.72        16.49 o                         
  -6   9   7          0.36         11.61        10.53 o                         
  -5   9   7        594.39        553.78        11.72 o                         
  -4   9   7         42.26         37.94         6.25 o                         
  -3   9   7         45.87         32.96         7.48 o                         
  -2   9   7         20.77         31.12         5.42 o                         
  -1   9   7        840.16        868.40        10.09 o                         
   0   9   7         99.75         98.42         3.02 o                         
   1   9   7       2114.63       2166.87        43.55 o                         
   2   9   7          2.54          0.17         7.02 o                         
   3   9   7         23.88         40.63         7.17 o                         
   4   9   7        146.10        152.33         7.99 o                         
   5   9   7        115.77        103.74         8.90 o                         
   6   9   7          0.85         13.69        10.38 o                         
  -7  10   7          1.24          4.88         9.80 o                         
  -6  10   7        897.54        868.80        59.09 o                         
  -5  10   7         67.32         67.50         9.88 o                         
  -4  10   7         32.00         27.68         7.02 o                         
  -3  10   7        319.40        335.72        14.83 o                         
  -2  10   7        112.31        105.68         5.67 o                         
  -1  10   7          5.79          6.45         1.52 o                         
   0  10   7       2324.82       2471.40        13.59 o                         
   1  10   7         16.60         23.81         7.14 o                         
   2  10   7        433.72        461.71        29.56 o                         
   3  10   7          0.81         -1.50         6.66 o                         
   4  10   7         20.08         23.31         7.40 o                         
   5  10   7         16.92         25.79         8.17 o                         
   6  10   7        213.73        210.27        13.17 o                         
  -7  11   7        408.78        406.61        16.25 o                         
  -6  11   7         34.96          3.94        16.65 o                         
  -5  11   7        532.32        491.41        19.42 o                         
  -4  11   7         86.15         93.17        10.25 o                         
  -3  11   7          4.10          8.03         6.13 o                         
  -2  11   7         45.43         53.75         8.02 o                         
  -1  11   7       1312.93       1305.28        10.92 o                         
   0  11   7          2.73          6.68         2.87 o                         
   1  11   7       1149.83       1168.12        30.20 o                         
   2  11   7         56.23         52.54         8.12 o                         
   3  11   7          4.33         10.13         6.73 o                         
   4  11   7         37.97         43.01         8.02 o                         
   5  11   7         35.41          6.17         9.54 o                         
  -6  12   7        401.70        442.12        16.29 o                         
  -5  12   7        178.94        199.55        11.92 o                         
  -4  12   7        166.20        163.28         8.23 o                         
  -3  12   7         17.06         24.09         6.69 o                         
  -2  12   7          4.39         10.12        11.11 o                         
  -1  12   7          6.43          6.96         4.92 o                         
   0  12   7        731.01        753.86        11.50 o                         
   1  12   7         31.49         25.14         7.62 o                         
   2  12   7        232.48        228.49        17.98 o                         
   3  12   7         13.83         16.88         6.57 o                         
   4  12   7          4.29         11.10         7.27 o                         
   5  12   7          3.79         10.23         7.87 o                         
  -5  13   7        145.47        141.17         9.79 o                         
  -4  13   7        151.41        126.36        10.68 o                         
  -3  13   7          1.08          5.64         6.96 o                         
  -2  13   7         24.42         26.15         6.43 o                         
  -1  13   7        469.96        477.15         9.23 o                         
   0  13   7         62.28         71.54         8.68 o                         
   1  13   7        226.66        246.84        26.33 o                         
   2  13   7        111.36         90.59         8.54 o                         
   3  13   7         68.32         92.92        10.44 o                         
   4  13   7          4.97         10.41         7.88 o                         
  -5  14   7         27.40         38.59         9.26 o                         
  -4  14   7         47.52         61.50         9.79 o                         
  -3  14   7        265.90        296.81        12.08 o                         
  -2  14   7        113.68        119.95         8.83 o                         
  -1  14   7         68.50         78.62         9.88 o                         
   0  14   7        350.96        367.78        11.34 o                         
   1  14   7        118.92        127.59         9.21 o                         
   2  14   7        137.48        136.23         9.38 o                         
   3  14   7         56.71         61.38        10.27 o                         
  -3  15   7         20.29         22.08         8.20 o                         
  -2  15   7         28.99         41.82        14.43 o                         
  -1  15   7        270.94        252.01        11.06 o                         
   0  15   7          3.06          9.57         9.33 o                         
   1  15   7         78.16         68.99         9.38 o                         
   2  15   7         27.19         23.88         9.38 o                         
  -1  16   7         16.56          8.62         9.57 o                         
   0  16   7        157.67        144.62        19.36 o                         
  -8   0   8         33.55         32.81        20.74 o                         
  -6   0   8       2386.43       2259.59        57.91 o                         
  -4   0   8       3901.02       3768.96        38.72 o                         
   0   0   8       1039.99        995.94        11.23 o                         
   2   0   8       7381.28       7501.56        89.73 o                         
   4   0   8        306.83        299.12         5.65 o                         
   6   0   8        233.01        231.36        12.47 o                         
  -9   1   8         12.56         27.43        23.65 o                         
  -8   1   8        118.01        109.01        10.40 o                         
  -7   1   8        357.63        370.42        15.08 o                         
  -6   1   8         56.68         55.84         8.47 o                         
  -5   1   8       2974.39       2756.64        90.05 o                         
  -4   1   8       1880.64       1846.92        16.29 o                         
  -3   1   8        367.20        325.19         8.10 o                         
  -2   1   8        287.87        263.70         5.29 o                         
  -1   1   8        752.95        740.33         8.65 o                         
   0   1   8         61.18         58.93         3.31 o                         
   1   1   8       4211.63       4254.63       122.96 o                         
   2   1   8        219.32        221.83         4.83 o                         
   3   1   8        856.91        833.31         8.49 o                         
   4   1   8         13.25         23.37         4.28 o                         
   5   1   8         64.55         58.96         4.77 o                         
   6   1   8          0.24         -6.56         6.56 o                         
   7   1   8        139.02        161.10        13.85 o                         
  -9   2   8         42.13         53.36        11.66 o                         
  -8   2   8         36.21         46.12        10.21 o                         
  -7   2   8         52.06         64.99        12.14 o                         
  -6   2   8       1350.47       1348.96        19.67 o                         
  -5   2   8         72.64         79.12         6.85 o                         
  -4   2   8       2737.70       2658.61        15.08 o                         
  -3   2   8        440.23        433.81         7.29 o                         
  -2   2   8        226.57        216.21         6.03 o                         
  -1   2   8        522.94        500.54         5.08 o                         
   0   2   8       1476.39       1558.10        29.58 o                         
   1   2   8        421.59        423.80        12.51 o                         
   2   2   8       2792.31       2753.53       171.01 o                         
   3   2   8        685.53        650.21        13.79 o                         
   4   2   8          3.81         10.29         4.66 o                         
   5   2   8         54.78         51.63         7.59 o                         
   6   2   8         98.86         90.37         7.86 o                         
   7   2   8          9.61         -0.88         8.42 o                         
  -9   3   8          8.44         23.50        11.56 o                         
  -8   3   8         76.15         95.02        11.97 o                         
  -7   3   8        688.25        714.02        37.37 o                         
  -6   3   8         60.40         52.80         7.67 o                         
  -5   3   8       2619.98       2564.14        24.80 o                         
  -4   3   8        563.14        524.13        10.60 o                         
  -3   3   8        207.87        186.77         7.40 o                         
  -2   3   8        139.52        127.67         5.99 o                         
  -1   3   8       1228.73       1277.61        13.20 o                         
   0   3   8        513.57        524.50         4.70 o                         
   1   3   8       2197.03       2211.34        14.77 o                         
   2   3   8         18.54         14.11         6.20 o                         
   3   3   8        299.31        291.32        13.23 o                         
   4   3   8        162.14        159.01         7.76 o                         
   5   3   8        118.44        102.76         8.21 o                         
   6   3   8        102.88         94.40         8.11 o                         
   7   3   8         35.21         51.18        10.85 o                         
  -9   4   8         37.84         55.00        11.88 o                         
  -8   4   8        113.48        105.02        12.02 o                         
  -7   4   8         72.89         78.86         9.11 o                         
  -6   4   8        453.68        477.16        13.09 o                         
  -5   4   8         41.77         31.43        10.44 o                         
  -4   4   8        732.31        681.36        32.24 o                         
  -3   4   8        434.57        404.36         7.44 o                         
  -2   4   8          0.31          4.89         3.43 o                         
  -1   4   8       2292.53       2395.07        30.69 o                         
   0   4   8       1831.40       1918.99        17.91 o                         
   1   4   8        110.07        101.38         5.62 o                         
   2   4   8       1042.29       1130.89        23.50 o                         
   3   4   8        620.30        587.93         9.91 o                         
   4   4   8          0.71          3.15         5.00 o                         
   5   4   8        149.05        134.71         6.44 o                         
   6   4   8        114.99        101.16         9.67 o                         
   7   4   8         31.81         25.28         9.11 o                         
  -8   5   8        311.64        309.09        15.21 o                         
  -7   5   8        327.93        283.66        12.38 o                         
  -6   5   8          9.99         -2.78        11.08 o                         
  -5   5   8        976.54        984.51        19.90 o                         
  -4   5   8       1203.56       1046.19        31.97 o                         
  -3   5   8         92.82         89.46         4.30 o                         
  -2   5   8       1029.95       1001.18        12.03 o                         
  -1   5   8        580.76        598.18         6.88 o                         
   0   5   8        168.84        142.39         7.34 o                         
   1   5   8        974.81        997.20        11.59 o                         
   2   5   8        613.64        626.16        16.55 o                         
   3   5   8        589.38        557.93        10.22 o                         
   4   5   8        315.20        310.52         9.82 o                         
   5   5   8          1.26          8.87         5.74 o                         
   6   5   8         31.24         38.24         7.89 o                         
   7   5   8        168.24        152.11        11.18 o                         
  -8   6   8         91.25         95.28        11.19 o                         
  -7   6   8        267.12        272.70        12.30 o                         
  -6   6   8        365.03        326.80        12.41 o                         
  -5   6   8        313.94        296.98        10.75 o                         
  -4   6   8        303.24        308.02        10.08 o                         
  -3   6   8       2225.12       2032.83        13.81 o                         
  -2   6   8          8.24          6.52         3.61 o                         
  -1   6   8       1201.26       1276.35        33.66 o                         
   0   6   8        959.10        995.05         7.93 o                         
   1   6   8         87.38         99.34         5.51 o                         
   2   6   8        138.34        138.24         7.63 o                         
   3   6   8        364.66        368.82         8.21 o                         
   4   6   8         75.24         74.28         7.56 o                         
   5   6   8        301.16        318.21        47.46 o                         
   7   6   8         37.06         55.60        12.59 o                         
  -8   7   8        218.75        195.37        17.00 o                         
  -7   7   8         65.13         53.71        10.41 o                         
  -6   7   8         11.68         -2.01         9.71 o                         
  -5   7   8        165.30        183.35         8.19 o                         
  -4   7   8        663.51        624.96        12.18 o                         
  -3   7   8        167.78        133.91         5.46 o                         
  -2   7   8       1978.87       1914.29        32.32 o                         
  -1   7   8        146.37        168.28         6.58 o                         
   0   7   8        373.87        373.98         9.56 o                         
   1   7   8        250.57        279.29         8.96 o                         
   2   7   8        210.82        227.05         8.85 o                         
   3   7   8         35.90         28.53         7.78 o                         
   4   7   8        459.96        472.67        18.57 o                         
   5   7   8         18.33          6.45        10.19 o                         
   6   7   8        154.17        172.75        13.72 o                         
  -8   8   8         27.07         50.16        14.79 o                         
  -7   8   8         80.16         76.30        10.32 o                         
  -6   8   8        225.77        215.54        30.52 o                         
  -5   8   8         22.18         20.35         7.23 o                         
  -4   8   8        184.73        197.96         7.71 o                         
  -3   8   8        893.52        908.73        21.58 o                         
  -2   8   8         43.01         40.95         4.54 o                         
  -1   8   8        330.97        329.63         4.83 o                         
   0   8   8        168.10        157.55         8.55 o                         
   1   8   8        188.78        197.12         7.96 o                         
   2   8   8         14.50         19.89         7.19 o                         
   3   8   8        381.93        355.07        10.66 o                         
   4   8   8          5.66          5.34        13.79 o                         
   5   8   8        463.62        439.01        15.76 o                         
   6   8   8          0.45         -0.49        11.44 o                         
  -7   9   8         24.79         13.60         9.75 o                         
  -6   9   8          2.06         -2.34        11.31 o                         
  -5   9   8          1.69          5.69         7.42 o                         
  -4   9   8        405.65        417.79         9.27 o                         
  -3   9   8        591.80        618.23        18.10 o                         
  -2   9   8       1988.00       2003.31        16.77 o                         
  -1   9   8        310.08        301.20         5.04 o                         
   0   9   8        348.47        344.55        21.58 o                         
   1   9   8        109.88        114.52         7.41 o                         
   2   9   8        105.40        117.68         8.74 o                         
   3   9   8         97.73         97.51         7.48 o                         
   4   9   8        399.88        400.95        10.70 o                         
   5   9   8         33.67         46.80        10.32 o                         
   6   9   8          6.16          7.37        11.33 o                         
  -7  10   8         85.66         89.30        13.41 o                         
  -6  10   8         27.54         21.81        11.66 o                         
  -5  10   8        101.37         95.41         8.81 o                         
  -4  10   8          9.60         11.66         9.75 o                         
  -3  10   8       1247.96       1262.89        16.28 o                         
  -2  10   8          1.89          7.88         6.48 o                         
  -1  10   8        172.59        177.47         5.27 o                         
   0  10   8         18.34         13.70         5.06 o                         
   1  10   8         20.44          8.61         7.64 o                         
   2  10   8         17.37         24.03         7.95 o                         
   3  10   8        351.80        313.59        10.36 o                         
   4  10   8         40.06         48.66         8.23 o                         
   5  10   8         25.24         22.55        10.30 o                         
  -6  11   8         45.69         34.79        10.79 o                         
  -5  11   8         27.56         30.53        10.81 o                         
  -4  11   8        473.62        460.58        12.50 o                         
  -3  11   8         15.28         15.63         8.03 o                         
  -2  11   8        632.65        666.43        10.94 o                         
  -1  11   8          4.72          7.95         4.54 o                         
   0  11   8         52.83         53.34         5.27 o                         
   1  11   8         21.33         19.31         5.91 o                         
   2  11   8         54.41         52.70        17.00 o                         
   3  11   8          1.96         -0.70         8.00 o                         
   4  11   8        307.13        279.60        12.16 o                         
   5  11   8          6.56         -0.85        11.50 o                         
  -6  12   8          5.08          7.56        12.39 o                         
  -5  12   8         99.76         79.09        11.56 o                         
  -4  12   8         10.76         12.69         8.71 o                         
  -3  12   8       1058.59       1082.65        35.12 o                         
  -2  12   8          6.91          3.62         9.10 o                         
  -1  12   8        399.83        409.10        11.85 o                         
   0  12   8          3.38         13.35         8.47 o                         
   1  12   8          0.11          6.82         8.88 o                         
   2  12   8          1.49          3.57         8.75 o                         
   3  12   8        256.45        234.27        15.07 o                         
   4  12   8         32.85         47.88         9.62 o                         
  -5  13   8          5.66          9.94         9.42 o                         
  -4  13   8        190.69        236.67        12.56 o                         
  -3  13   8          3.95         11.01         7.84 o                         
  -2  13   8        218.50        230.44        11.10 o                         
  -1  13   8         60.18         61.79        11.06 o                         
   0  13   8        163.56        148.59        12.44 o                         
   1  13   8         49.08         60.55         9.73 o                         
   2  13   8          5.28          4.70         9.59 o                         
   3  13   8         14.84          5.48         9.99 o                         
  -4  14   8          1.21          6.52         8.30 o                         
  -3  14   8        309.85        284.97        11.78 o                         
  -2  14   8        311.36        294.28        17.36 o                         
  -1  14   8        401.00        436.71        13.37 o                         
   0  14   8        126.78        128.64        11.28 o                         
   1  14   8         22.37         40.27         9.81 o                         
   2  14   8          1.63         15.21        10.26 o                         
  -2  15   8        162.01        159.22        12.13 o                         
  -1  15   8         20.95         31.56        10.73 o                         
   0  15   8        254.07        254.02        12.53 o                         
   1  15   8        156.42        157.98        15.07 o                         
  -9   0   9        317.39        380.35        30.99 o                         
  -7   0   9        415.03        455.38        23.65 o                         
  -5   0   9        290.73        285.64         9.86 o                         
  -3   0   9         18.65         11.85         6.16 o                         
  -1   0   9       2461.49       2605.88        21.33 o                         
   1   0   9        255.52        235.18         4.26 o                         
   3   0   9         11.09         10.93         2.67 o                         
   5   0   9        461.09        435.06        21.68 o                         
   7   0   9         63.80         78.72        14.34 o                         
  -9   1   9          9.50          7.16        17.86 o                         
  -8   1   9        791.52        948.15        34.29 o                         
  -7   1   9         18.04         24.27        10.04 o                         
  -6   1   9        852.85        898.37        17.46 o                         
  -5   1   9         12.41         24.22         6.62 o                         
  -4   1   9         15.09         21.84         6.47 o                         
  -3   1   9          0.34          6.03         5.78 o                         
  -2   1   9       4278.76       3986.04        74.89 o                         
  -1   1   9         36.81         38.81         4.55 o                         
   0   1   9       2484.28       2438.30        13.70 o                         
   1   1   9         29.12         30.95         1.95 o                         
   2   1   9          2.82         10.86         4.09 o                         
   3   1   9         51.85         54.41         4.88 o                         
   4   1   9        342.55        337.61         6.18 o                         
   5   1   9          1.39         -3.61         9.77 o                         
   6   1   9        404.04        413.21        10.33 o                         
   7   1   9         12.71          5.15         8.92 o                         
  -9   2   9        459.69        510.37        22.61 o                         
  -8   2   9         63.35         78.18        10.76 o                         
  -7   2   9        751.36        856.93        28.35 o                         
  -6   2   9        222.63        231.25        13.01 o                         
  -5   2   9        168.25        152.43        16.16 o                         
  -4   2   9         45.39         44.64         6.25 o                         
  -3   2   9        904.13        865.06        20.50 o                         
  -2   2   9          0.14          6.17         4.03 o                         
  -1   2   9       2473.62       2531.60        30.23 o                         
   0   2   9         85.41         84.26         4.55 o                         
   1   2   9          6.22         18.64         6.21 o                         
   2   2   9        146.78        139.96        13.03 o                         
   3   2   9         26.21         14.05         7.70 o                         
   4   2   9        106.41        102.92         5.51 o                         
   5   2   9        258.59        259.57        12.33 o                         
   6   2   9         37.47         37.55         8.31 o                         
   7   2   9         66.09         62.77        12.76 o                         
  -8   3   9        478.01        502.52        20.16 o                         
  -7   3   9          1.26          1.55         9.09 o                         
  -6   3   9        168.65        170.19         9.93 o                         
  -5   3   9        266.20        251.13         9.92 o                         
  -4   3   9        237.30        215.39         8.95 o                         
  -3   3   9       1107.18       1009.33        20.74 o                         
  -2   3   9       2336.62       2429.64        11.93 o                         
  -1   3   9         84.55         94.96         5.00 o                         
   0   3   9        981.24       1055.21        17.07 o                         
   1   3   9       1413.24       1265.61        13.84 o                         
   2   3   9         10.56         19.27         6.87 o                         
   3   3   9        772.69        753.19        13.13 o                         
   4   3   9        290.13        324.80         9.36 o                         
   5   3   9          4.51          5.30         7.89 o                         
   6   3   9        284.89        305.47        10.15 o                         
   7   3   9         79.50         86.67         9.83 o                         
  -8   4   9          6.17         -3.14        11.71 o                         
  -7   4   9        661.01        640.84        15.34 o                         
  -6   4   9        249.22        209.71        10.76 o                         
  -5   4   9        809.04        748.10        13.98 o                         
  -4   4   9        276.28        240.47         7.78 o                         
  -3   4   9        653.86        631.71        11.05 o                         
  -2   4   9         33.00         36.58         4.06 o                         
  -1   4   9       2926.51       3001.85        15.81 o                         
   0   4   9        399.86        411.82         3.28 o                         
   1   4   9        819.18        791.72        29.46 o                         
   2   4   9        103.20        114.19         6.93 o                         
   3   4   9         28.70         30.55         5.72 o                         
   4   4   9        157.29        142.88         6.30 o                         
   5   4   9        475.13        445.07        11.13 o                         
   6   4   9          1.25         -2.89         8.32 o                         
   7   4   9         31.30         47.16         9.13 o                         
  -8   5   9        460.56        503.73        16.62 o                         
  -7   5   9        128.93        109.61         9.99 o                         
  -6   5   9        159.59        153.48         9.04 o                         
  -5   5   9        545.25        528.00        13.20 o                         
  -4   5   9         11.74         19.29         6.41 o                         
  -3   5   9        556.07        548.94         7.62 o                         
  -2   5   9        618.98        648.77         7.97 o                         
  -1   5   9         84.68         82.79         3.89 o                         
   0   5   9       1320.27       1428.41        13.35 o                         
   1   5   9        381.05        405.62         9.33 o                         
   2   5   9        269.38        271.57         9.58 o                         
   3   5   9        171.42        193.77         9.71 o                         
   4   5   9        415.06        392.46        10.69 o                         
   5   5   9          1.00         16.16         7.16 o                         
   6   5   9        108.60        106.42        10.25 o                         
  -8   6   9         67.52         71.43        11.55 o                         
  -7   6   9        515.34        492.03        15.54 o                         
  -6   6   9        550.90        549.93        12.33 o                         
  -5   6   9        626.25        581.22        16.40 o                         
  -4   6   9        252.33        268.42        10.28 o                         
  -3   6   9       1112.79       1067.22        10.91 o                         
  -2   6   9          1.96          6.47         4.26 o                         
  -1   6   9       1496.01       1507.74         9.90 o                         
   0   6   9        557.93        538.55         6.97 o                         
   1   6   9        510.43        492.90        10.22 o                         
   2   6   9        427.20        428.96         9.84 o                         
   3   6   9        261.57        262.70         9.49 o                         
   4   6   9         84.40         78.96         7.33 o                         
   5   6   9        383.09        394.98        14.04 o                         
   6   6   9         18.83         13.45        17.73 o                         
  -8   7   9        191.87        193.98        17.29 o                         
  -7   7   9        320.15        323.56        15.17 o                         
  -6   7   9        112.51        106.56        11.85 o                         
  -5   7   9        879.39        886.52        17.29 o                         
  -4   7   9        142.64        119.09         7.58 o                         
  -3   7   9        610.43        572.43         8.80 o                         
  -2   7   9        268.38        261.47         6.25 o                         
  -1   7   9        190.40        183.96         5.88 o                         
   0   7   9         50.50         69.73         7.63 o                         
   1   7   9        273.42        264.71        11.28 o                         
   2   7   9          3.85          3.77         7.26 o                         
   3   7   9        351.72        364.15        13.30 o                         
   4   7   9         23.57         18.63        10.06 o                         
   5   7   9         11.57         19.95        16.13 o                         
   6   7   9          1.87         -1.06        12.83 o                         
  -7   8   9         39.72         34.83        10.27 o                         
  -6   8   9        396.79        402.21        14.17 o                         
  -5   8   9         92.58         86.86         7.80 o                         
  -4   8   9       1471.43       1388.07        13.78 o                         
  -3   8   9        177.11        201.75         7.69 o                         
  -2   8   9        724.52        709.72        14.70 o                         
  -1   8   9         98.14        115.98         4.12 o                         
   0   8   9        559.09        570.58        48.67 o                         
   1   8   9         52.80         65.45         8.11 o                         
   2   8   9       1272.83       1283.12        32.22 o                         
   3   8   9         92.92        104.40         9.81 o                         
   4   8   9        105.53        115.97        10.65 o                         
   5   8   9         44.37         49.47        11.46 o                         
   6   8   9         95.49         88.07        12.47 o                         
  -7   9   9         95.52         86.07        10.99 o                         
  -6   9   9        158.91        149.12        16.50 o                         
  -5   9   9        661.05        591.86        14.50 o                         
  -4   9   9         24.27         29.45         8.60 o                         
  -3   9   9        337.35        348.67        19.63 o                         
  -2   9   9        179.68        198.87         7.80 o                         
  -1   9   9        444.34        430.31         8.27 o                         
   0   9   9         82.73         89.66         8.57 o                         
   1   9   9        640.25        679.62        18.87 o                         
   2   9   9          0.66          4.26         7.06 o                         
   3   9   9        308.56        310.95        11.29 o                         
   4   9   9         45.59         45.16         9.75 o                         
   5   9   9         43.42         40.11        10.94 o                         
  -7  10   9         61.40         39.02        14.45 o                         
  -6  10   9        468.55        450.60        14.59 o                         
  -5  10   9         20.74         21.78         9.60 o                         
  -4  10   9       1136.15       1014.21        15.72 o                         
  -3  10   9        105.21         97.99         9.65 o                         
  -2  10   9        215.06        211.96         9.43 o                         
  -1  10   9         15.09         18.98         5.21 o                         
   0  10   9        715.58        719.73        14.06 o                         
   1  10   9        141.87        147.12        14.93 o                         
   2  10   9        617.20        607.41        12.75 o                         
   3  10   9          1.05         -1.85         7.60 o                         
   4  10   9        139.89        134.99        16.80 o                         
   5  10   9          0.86         18.46        11.10 o                         
  -6  11   9         57.16         52.27        17.46 o                         
  -5  11   9        558.80        530.93        14.89 o                         
  -4  11   9         75.69         74.25         9.69 o                         
  -3  11   9        538.46        521.01        11.42 o                         
  -2  11   9          7.12          5.84         5.21 o                         
  -1  11   9          2.64          8.83         8.56 o                         
   0  11   9         13.32         12.68         9.32 o                         
   1  11   9        457.56        500.41        12.79 o                         
   2  11   9          6.98         10.17         7.07 o                         
   3  11   9        310.79        313.34        11.92 o                         
   4  11   9         16.53          7.51         8.93 o                         
  -5  12   9          2.03          3.03        11.07 o                         
  -4  12   9        392.10        363.48        13.36 o                         
  -3  12   9        261.99        240.87        10.12 o                         
  -2  12   9        230.04        222.07        11.87 o                         
  -1  12   9         66.81         73.95         9.90 o                         
   0  12   9        155.89        166.04        10.63 o                         
   1  12   9          0.07         13.14         9.59 o                         
   2  12   9        280.14        262.19        11.77 o                         
   3  12   9        107.96        102.81        10.08 o                         
  -4  13   9        115.43        113.42        11.66 o                         
  -3  13   9        461.38        480.71        14.14 o                         
  -2  13   9        142.44        155.40        15.84 o                         
  -1  13   9         95.42        108.86        10.31 o                         
   0  13   9          3.23         -6.52        10.25 o                         
   1  13   9        333.30        350.64        12.38 o                         
   2  13   9          9.03          2.75        10.62 o                         
   3  13   9        156.36        156.03        25.67 o                         
  -3  14   9         72.56         73.09        11.39 o                         
  -2  14   9          8.59         12.37        10.52 o                         
  -1  14   9         15.41         24.03         9.80 o                         
   0  14   9        161.33        137.69        11.70 o                         
   1  14   9         14.33         23.04         9.88 o                         
  -8   0  10        187.33        284.44        27.34 o                         
  -6   0  10          4.59          3.50        17.44 o                         
  -4   0  10       4152.89       3989.72       173.67 o                         
  -2   0  10       2247.34       2069.75        40.59 o                         
   0   0  10        119.24        124.78         5.98 o                         
   2   0  10       3202.35       3136.35        16.03 o                         
   4   0  10        268.29        271.83        16.16 o                         
   6   0  10         22.67          6.06        17.19 o                         
  -8   1  10         20.10         17.32        15.31 o                         
  -7   1  10          4.53         26.54         9.57 o                         
  -6   1  10          4.31          1.04         8.39 o                         
  -5   1  10       1861.96       2022.08        55.10 o                         
  -4   1  10          7.23         11.22         7.48 o                         
  -3   1  10       1593.24       1534.80        10.97 o                         
  -2   1  10         22.10         26.71         4.09 o                         
  -1   1  10         60.96         55.68         4.04 o                         
   0   1  10         36.83         37.36         3.50 o                         
   1   1  10        452.74        485.20         6.99 o                         
   2   1  10        100.95        106.66         3.93 o                         
   3   1  10       1414.82       1328.75        13.85 o                         
   4   1  10          0.74         -0.03         9.32 o                         
   5   1  10         61.85         70.33        10.91 o                         
   6   1  10          0.42         -6.40         9.64 o                         
  -8   2  10         35.41         36.98        12.17 o                         
  -7   2  10         22.09         32.97         9.26 o                         
  -6   2  10        231.84        236.77        11.09 o                         
  -5   2  10          1.31          3.33         8.11 o                         
  -4   2  10       2053.30       2144.68       115.00 o                         
  -3   2  10         96.98         96.25         6.10 o                         
  -2   2  10        636.33        644.42        13.92 o                         
  -1   2  10        213.19        195.14         5.37 o                         
   0   2  10          0.88          5.93         3.26 o                         
   1   2  10         51.78         55.29         7.38 o                         
   2   2  10        793.82        855.09        12.66 o                         
   3   2  10         19.85         16.53         5.14 o                         
   4   2  10        283.49        272.02         8.74 o                         
   5   2  10         65.45         76.14         9.22 o                         
   6   2  10         28.21         25.79         8.71 o                         
  -8   3  10        195.76        205.25        12.22 o                         
  -7   3  10         16.29         -1.45         9.57 o                         
  -6   3  10         40.10         23.53         8.25 o                         
  -5   3  10        668.26        680.48        31.28 o                         
  -4   3  10          3.74          8.78         8.30 o                         
  -3   3  10       1170.37       1118.39        20.07 o                         
  -2   3  10        628.77        660.38        14.46 o                         
  -1   3  10        497.35        507.30         6.43 o                         
   0   3  10        150.43        138.13         3.37 o                         
   1   3  10         94.57         84.20         6.53 o                         
   2   3  10         16.61          8.93         7.73 o                         
   3   3  10        503.55        488.70        24.88 o                         
   4   3  10          2.96         -5.17         5.17 o                         
   5   3  10        143.64        164.15        12.46 o                         
   6   3  10         12.77          7.69        11.47 o                         
  -8   4  10        167.72        170.57        13.85 o                         
  -7   4  10        684.74        706.60        19.81 o                         
  -6   4  10        254.19        233.31        11.35 o                         
  -5   4  10        183.89        169.47        10.26 o                         
  -4   4  10       1478.07       1525.94        17.35 o                         
  -3   4  10        235.22        248.16         7.39 o                         
  -2   4  10        433.93        425.54         8.25 o                         
  -1   4  10        937.94        929.20         7.83 o                         
   0   4  10          0.39         14.35         4.78 o                         
   1   4  10        358.60        328.85         8.54 o                         
   2   4  10        878.55        904.85        12.39 o                         
   3   4  10          5.78         18.82        11.82 o                         
   4   4  10        288.93        284.60        10.36 o                         
   5   4  10        174.72        168.21        10.38 o                         
   6   4  10         23.11         21.32         9.58 o                         
  -8   5  10        248.44        276.00        13.30 o                         
  -7   5  10        149.45        156.60        10.62 o                         
  -6   5  10        277.43        258.73        11.99 o                         
  -5   5  10        130.03        133.24        13.62 o                         
  -4   5  10         20.68         19.48         7.78 o                         
  -3   5  10       1130.82       1062.32        11.36 o                         
  -2   5  10        764.03        752.44         8.55 o                         
  -1   5  10        447.63        459.14         5.77 o                         
   0   5  10        974.00        984.25        18.37 o                         
   1   5  10        675.71        689.67        18.67 o                         
   2   5  10        145.37        145.91        11.68 o                         
   3   5  10        218.56        212.19         9.13 o                         
   4   5  10         20.38         21.83         6.89 o                         
   5   5  10         15.17         22.96        14.24 o                         
   6   5  10        119.58        127.06        10.82 o                         
  -8   6  10         82.91         93.70        13.46 o                         
  -7   6  10        330.86        343.09        12.59 o                         
  -6   6  10         78.02         81.88        12.29 o                         
  -5   6  10        201.65        199.82        11.55 o                         
  -4   6  10         87.31         93.58         9.31 o                         
  -3   6  10        138.61        123.18         5.68 o                         
  -2   6  10        102.21        116.88         4.90 o                         
  -1   6  10        727.57        710.08        26.98 o                         
   0   6  10         11.92         14.68        10.64 o                         
   1   6  10        296.21        301.36        10.25 o                         
   2   6  10         53.67         74.35        10.32 o                         
   3   6  10         56.13         22.55         9.26 o                         
   4   6  10         20.01         12.07        10.41 o                         
   5   6  10         34.53         24.46        11.46 o                         
   6   6  10         21.12         24.51        12.29 o                         
  -7   7  10         14.46         10.35        11.73 o                         
  -6   7  10        420.95        398.79        14.72 o                         
  -5   7  10         82.27         87.01         8.32 o                         
  -4   7  10          0.24          3.22         6.18 o                         
  -3   7  10        313.83        319.85         7.94 o                         
  -2   7  10        152.36        150.07         6.95 o                         
  -1   7  10        311.91        308.79         4.54 o                         
   0   7  10       1259.56       1331.71        63.75 o                         
   1   7  10         39.53         36.75        11.72 o                         
   2   7  10        171.75        166.48        10.59 o                         
   3   7  10         71.25         61.68        10.35 o                         
   4   7  10        106.81         96.71        11.17 o                         
   5   7  10        198.67        186.46        20.05 o                         
  -7   8  10        399.95        388.42        16.47 o                         
  -6   8  10         10.86        -14.34        14.34 o                         
  -5   8  10        246.71        251.40        12.33 o                         
  -4   8  10         39.27         42.28         7.13 o                         
  -3   8  10        296.58        267.50         7.70 o                         
  -2   8  10        682.12        704.45        19.74 o                         
  -1   8  10       1162.69       1180.86        13.41 o                         
   0   8  10        173.02        161.43         9.44 o                         
   1   8  10        741.43        752.04        19.11 o                         
   2   8  10         10.80         11.10         8.89 o                         
   3   8  10         22.37          8.92        15.32 o                         
   4   8  10        214.26        217.46        12.58 o                         
   5   8  10         36.04         43.30        11.53 o                         
  -7   9  10         48.66         54.36        13.20 o                         
  -6   9  10       1025.43        972.39        63.92 o                         
  -5   9  10         42.31         54.51         8.37 o                         
  -4   9  10          0.27         10.41         7.41 o                         
  -3   9  10        166.07        142.69        10.49 o                         
  -2   9  10        105.92        105.91         5.24 o                         
  -1   9  10         76.83         89.32         9.23 o                         
   0   9  10        906.49        919.79        14.85 o                         
   1   9  10          0.12         -3.46         8.72 o                         
   2   9  10        193.32        185.52        15.07 o                         
   3   9  10         61.28         77.31        10.07 o                         
   4   9  10         68.33         51.40        11.15 o                         
  -6  10  10         98.01         99.65        12.97 o                         
  -5  10  10        114.31        107.10         8.94 o                         
  -4  10  10          0.16          2.97         7.17 o                         
  -3  10  10        166.73        167.07        10.87 o                         
  -2  10  10        151.62        152.41         9.46 o                         
  -1  10  10        180.56        175.33        18.47 o                         
   0  10  10          7.06          2.92         9.11 o                         
   1  10  10        450.08        531.95        15.62 o                         
   2  10  10          7.64          5.70         7.75 o                         
   3  10  10          5.99          4.35         9.49 o                         
   4  10  10          0.66         -0.77        11.27 o                         
  -5  11  10         10.25          6.39        10.85 o                         
  -4  11  10          0.48         -9.07         9.07 o                         
  -3  11  10          9.66          9.99         9.84 o                         
  -2  11  10        131.80        133.51        10.53 o                         
  -1  11  10         29.41         36.19         9.55 o                         
   0  11  10        372.87        370.56        12.40 o                         
   1  11  10         34.79         36.53         9.65 o                         
   2  11  10         50.62         61.16        14.19 o                         
   3  11  10         15.92         12.71        10.22 o                         
  -5  12  10        245.50        261.14        13.52 o                         
  -4  12  10         25.48         36.23        11.06 o                         
  -3  12  10          1.27         -8.38         9.86 o                         
  -2  12  10          1.23         -4.15        10.06 o                         
  -1  12  10        107.07        132.82        11.93 o                         
   0  12  10          2.30          0.49        10.26 o                         
   1  12  10        378.86        416.54        28.47 o                         
   2  12  10         41.04         47.77        11.21 o                         
   3  12  10          0.45          1.51        11.08 o                         
  -4  13  10         27.85         21.36        11.02 o                         
  -3  13  10          2.20         12.14        11.14 o                         
  -2  13  10        408.09        396.42        13.59 o                         
  -1  13  10          0.38         11.06        10.27 o                         
   0  13  10        339.75        341.78        18.72 o                         
   1  13  10         82.73         84.02        10.90 o                         
   2  13  10         12.92         25.81        11.75 o                         
  -1  14  10        115.47        115.38        11.72 o                         
  -7   0  11        664.14        796.97        29.21 o                         
  -5   0  11       1728.33       1837.78        31.82 o                         
  -3   0  11         26.58         29.65         7.55 o                         
  -1   0  11       1557.10       1575.06        14.38 o                         
   1   0  11       1019.27        972.01        18.35 o                         
   3   0  11        401.73        426.61        17.44 o                         
   5   0  11         25.98         12.81        15.32 o                         
  -8   1  11        248.57        314.59        19.36 o                         
  -7   1  11          0.62         15.22        20.49 o                         
  -6   1  11        558.08        584.19        22.83 o                         
  -5   1  11        125.50        129.28        12.73 o                         
  -4   1  11        532.04        552.76        16.01 o                         
  -3   1  11        154.65        166.89         7.42 o                         
  -2   1  11         77.63         82.09         4.97 o                         
  -1   1  11         13.72          8.99         4.41 o                         
   0   1  11        986.93        994.24         8.06 o                         
   1   1  11         26.75         21.08         2.22 o                         
   2   1  11        408.34        421.18        13.42 o                         
   3   1  11          0.76         -8.18         8.62 o                         
   4   1  11          6.77          6.50         9.80 o                         
   5   1  11         20.87         14.09        11.60 o                         
   6   1  11         61.85         52.11        11.17 o                         
  -8   2  11         47.48         63.47        11.20 o                         
  -7   2  11        272.46        364.88        17.87 o                         
  -6   2  11         66.25         66.13         9.17 o                         
  -5   2  11        965.93       1021.23        34.86 o                         
  -4   2  11         99.76         99.24         9.06 o                         
  -3   2  11        319.35        283.39        11.72 o                         
  -2   2  11        287.69        274.24         6.77 o                         
  -1   2  11        508.63        560.71         8.12 o                         
   0   2  11        164.63        155.47         5.74 o                         
   1   2  11        973.51        959.82        14.23 o                         
   2   2  11        201.10        191.34         6.28 o                         
   3   2  11        454.55        445.07         9.16 o                         
   4   2  11        134.77        119.39        11.01 o                         
   5   2  11         75.13         60.32         9.57 o                         
   6   2  11         28.83         15.80        10.47 o                         
  -8   3  11        150.52        167.68        12.56 o                         
  -7   3  11         73.24         83.67        11.65 o                         
  -6   3  11        551.08        576.21        32.69 o                         
  -5   3  11        168.53        149.48         8.74 o                         
  -4   3  11        688.35        700.51        90.89 o                         
  -3   3  11        509.05        472.63        11.19 o                         
  -2   3  11         83.43         93.08         5.83 o                         
  -1   3  11         58.99         68.52         4.14 o                         
   0   3  11        911.86        942.57         7.43 o                         
   1   3  11         16.88         19.58         6.73 o                         
   2   3  11        667.36        723.96        19.16 o                         
   3   3  11        254.27        256.52         8.50 o                         
   4   3  11          2.31         -0.45         9.49 o                         
   5   3  11         36.62         19.69         9.82 o                         
   6   3  11         82.09         91.23         9.77 o                         
  -8   4  11         27.61         40.49        11.81 o                         
  -7   4  11        373.59        408.42        18.78 o                         
  -6   4  11         10.15         17.89         9.05 o                         
  -5   4  11        344.91        348.71        35.86 o                         
  -4   4  11        260.30        226.26         9.77 o                         
  -3   4  11        105.33        125.19         8.67 o                         
  -2   4  11        403.70        400.85         9.41 o                         
  -1   4  11        711.70        711.26         8.16 o                         
   0   4  11        197.70        190.31         4.79 o                         
   1   4  11        548.67        556.45        10.95 o                         
   2   4  11        250.53        254.35         8.92 o                         
   3   4  11         19.50         16.80        13.10 o                         
   4   4  11        134.56        137.43        12.83 o                         
   5   4  11         91.99         85.32        12.66 o                         
  -7   5  11          3.97          3.94        10.19 o                         
  -6   5  11        812.97        808.47        46.77 o                         
  -5   5  11         91.99         82.91        10.27 o                         
  -4   5  11        399.24        362.66        11.11 o                         
  -3   5  11        230.70        209.65         9.66 o                         
  -2   5  11        389.11        393.60         9.29 o                         
  -1   5  11         18.84         18.07         3.39 o                         
   0   5  11        761.33        698.24        18.23 o                         
   1   5  11          2.82          3.55        13.69 o                         
   2   5  11        267.81        271.35         9.93 o                         
   3   5  11        114.36        108.87         8.65 o                         
   4   5  11          6.31         -3.13        11.05 o                         
   5   5  11          9.52         13.57        11.83 o                         
  -7   6  11        256.59        298.62        17.17 o                         
  -6   6  11          4.75          7.07         9.09 o                         
  -5   6  11        171.60        174.66        12.19 o                         
  -4   6  11        543.44        525.81        12.71 o                         
  -3   6  11         32.73         28.81         6.33 o                         
  -2   6  11        782.07        736.14         8.73 o                         
  -1   6  11        288.67        288.89        10.96 o                         
   0   6  11         60.77         75.42        12.27 o                         
   1   6  11        242.66        268.48        10.27 o                         
   2   6  11          4.95         13.79         7.84 o                         
   3   6  11         74.37         76.87        10.40 o                         
   4   6  11        213.79        192.27        20.25 o                         
   5   6  11          0.59          2.39        11.73 o                         
  -7   7  11         23.43         13.23        14.34 o                         
  -6   7  11         72.51         75.18        11.75 o                         
  -5   7  11         66.20         75.23         8.71 o                         
  -4   7  11        168.84        182.45        10.61 o                         
  -3   7  11       1132.65       1085.01        11.95 o                         
  -2   7  11          1.06          3.13         4.63 o                         
  -1   7  11        461.52        452.16        40.15 o                         
   0   7  11         36.06         38.72        11.68 o                         
   1   7  11         38.85         30.30        13.89 o                         
   2   7  11        112.48        114.19        13.40 o                         
   3   7  11        242.56        253.29        12.97 o                         
   4   7  11          3.20         11.82        11.03 o                         
   5   7  11        156.89        149.41        20.35 o                         
  -6   8  11         28.31         44.73        13.03 o                         
  -5   8  11         75.34         86.19        11.77 o                         
  -4   8  11        395.35        374.54         9.88 o                         
  -3   8  11         12.60         16.38         6.27 o                         
  -2   8  11        535.00        515.80         9.73 o                         
  -1   8  11          6.24         10.03         5.96 o                         
   0   8  11         59.95         43.01        13.10 o                         
   1   8  11         37.06         58.08        13.65 o                         
   2   8  11         37.30         34.22         9.90 o                         
   3   8  11          0.80        -10.52        10.52 o                         
   4   8  11        212.80        191.94        12.78 o                         
  -6   9  11         18.33         24.47        12.62 o                         
  -5   9  11        100.67         96.09         9.68 o                         
  -4   9  11         54.22         56.65         8.01 o                         
  -3   9  11        770.73        776.09        54.11 o                         
  -2   9  11         58.72         64.53        10.44 o                         
  -1   9  11        250.36        241.36        11.72 o                         
   0   9  11         16.96         21.69         9.63 o                         
   1   9  11         57.89         43.44         9.57 o                         
   2   9  11         15.59         15.50         9.46 o                         
   3   9  11        110.42        112.17        12.25 o                         
   4   9  11          2.46         -0.30        10.96 o                         
  -5  10  11        123.56         99.88        12.00 o                         
  -4  10  11        152.18        148.33        10.28 o                         
  -3  10  11          1.21         11.05        10.63 o                         
  -2  10  11        514.65        491.04        13.98 o                         
  -1  10  11          7.61         19.31        14.38 o                         
   0  10  11          5.79          5.21        12.88 o                         
   1  10  11          0.51         -8.09         9.23 o                         
   2  10  11         29.24         22.44        10.46 o                         
   3  10  11          4.02          6.05        10.75 o                         
  -5  11  11         22.11         20.13         8.58 o                         
  -4  11  11          5.87          4.77        14.38 o                         
  -3  11  11        700.54        648.98        22.07 o                         
  -2  11  11         42.99         33.03        11.30 o                         
  -1  11  11        272.25        277.99        19.46 o                         
   0  11  11          0.34         26.06         9.81 o                         
   1  11  11         17.37         20.72        11.16 o                         
   2  11  11         15.46          1.68         9.58 o                         
  -4  12  11        324.15        312.73        35.40 o                         
  -3  12  11         33.49         34.91        11.17 o                         
  -2  12  11        803.63        810.35        16.77 o                         
  -1  12  11         94.14         91.81        11.39 o                         
   0  12  11         12.12          7.71        10.61 o                         
   1  12  11          9.64         13.20        10.56 o                         
  -2  13  11        104.29        100.55        12.30 o                         
  -1  13  11         18.68         24.09        11.24 o                         
   0  13  11          4.44          1.89        11.33 o                         
  -6   0  12         24.90         22.27        21.08 o                         
  -4   0  12        404.27        428.19        17.78 o                         
  -2   0  12        370.18        389.81        10.47 o                         
   0   0  12        576.71        586.81        11.82 o                         
   2   0  12         77.95         68.92        13.01 o                         
   4   0  12         87.19         76.55        16.40 o                         
  -7   1  12        470.49        601.00        29.21 o                         
  -6   1  12          0.35         25.78        13.89 o                         
  -5   1  12         18.22         23.75         8.52 o                         
  -4   1  12         19.73         25.91         7.29 o                         
  -3   1  12        533.60        504.07        11.65 o                         
  -2   1  12         48.92         41.35         7.60 o                         
  -1   1  12       1303.13       1248.85        13.93 o                         
   0   1  12         16.75         18.15         4.58 o                         
   1   1  12         45.67         46.70         4.15 o                         
   2   1  12         19.82         21.54         8.88 o                         
   3   1  12         83.67         81.57        10.45 o                         
   4   1  12         42.59         48.12        10.95 o                         
   5   1  12        105.00        108.82        12.46 o                         
  -7   2  12         94.68        110.14        11.06 o                         
  -6   2  12         64.09         71.34        11.60 o                         
  -5   2  12         84.50         98.28        11.05 o                         
  -4   2  12        422.88        421.78        12.10 o                         
  -3   2  12         46.38         49.14         6.90 o                         
  -2   2  12        818.06        839.11        10.40 o                         
  -1   2  12         32.41         33.04         4.60 o                         
   0   2  12        541.21        557.73         7.09 o                         
   1   2  12          8.53          2.85         5.64 o                         
   2   2  12        154.17        138.22         5.20 o                         
   3   2  12          3.03          0.18        11.85 o                         
   4   2  12         81.17         77.50        11.54 o                         
   5   2  12          9.50          1.44        12.06 o                         
  -7   3  12        360.29        349.92        15.06 o                         
  -6   3  12        145.75        142.39        12.14 o                         
  -5   3  12         15.33         20.82         9.96 o                         
  -4   3  12          4.59         12.16         9.02 o                         
  -3   3  12        604.72        612.74        15.32 o                         
  -2   3  12         22.54         22.53         5.79 o                         
  -1   3  12        891.33        911.98        10.41 o                         
   0   3  12        238.07        216.82         4.00 o                         
   1   3  12          5.89         14.67        10.54 o                         
   2   3  12         18.99         15.54         7.16 o                         
   3   3  12        180.19        170.60        16.45 o                         
   4   3  12          1.27         -9.86        10.54 o                         
   5   3  12        109.67        112.44        10.66 o                         
  -7   4  12         96.04         74.19        11.42 o                         
  -6   4  12        321.02        344.17        13.72 o                         
  -5   4  12        119.28        104.45         8.96 o                         
  -4   4  12         31.24         48.71         8.67 o                         
  -3   4  12         16.41         34.15         8.00 o                         
  -2   4  12        810.62        815.71        12.95 o                         
  -1   4  12        295.08        278.57         7.41 o                         
   0   4  12        582.17        614.14        12.61 o                         
   1   4  12        163.63        147.83         6.93 o                         
   2   4  12         13.88         16.65        14.43 o                         
   3   4  12          1.63          0.49        14.09 o                         
   4   4  12         60.42         70.35        15.81 o                         
   5   4  12         14.31         21.18        16.90 o                         
  -7   5  12        197.91        240.90        12.64 o                         
  -6   5  12        353.66        353.64        16.01 o                         
  -5   5  12          0.55         10.59        11.00 o                         
  -4   5  12        191.53        185.07        17.96 o                         
  -3   5  12        174.02        194.67        17.98 o                         
  -2   5  12         30.98         29.15         6.06 o                         
  -1   5  12        229.00        237.36        23.15 o                         
   0   5  12        304.27        292.32        15.67 o                         
   1   5  12        138.39        141.47         9.28 o                         
   2   5  12        128.75        131.72         9.22 o                         
   3   5  12         25.70         45.52        14.98 o                         
   4   5  12         59.99         71.89        12.23 o                         
  -7   6  12        133.38        150.63        12.12 o                         
  -6   6  12        183.76        178.81        11.03 o                         
  -5   6  12        256.71        268.11        13.26 o                         
  -4   6  12          0.40          7.70         8.75 o                         
  -3   6  12         45.28         57.46        15.84 o                         
  -2   6  12        304.98        272.65         7.49 o                         
  -1   6  12         42.26         41.89         6.55 o                         
   0   6  12        197.02        195.82        16.11 o                         
   1   6  12        422.95        402.77        17.73 o                         
   2   6  12         18.45         24.24        12.86 o                         
   3   6  12        139.05        162.21        15.47 o                         
   4   6  12         86.25         94.08        12.79 o                         
  -6   7  12        632.95        632.93        18.03 o                         
  -5   7  12         61.05         57.58        12.05 o                         
  -4   7  12        482.45        497.43        14.90 o                         
  -3   7  12        173.08        160.62         7.56 o                         
  -2   7  12         27.43         48.76         8.32 o                         
  -1   7  12        400.55        422.18        17.73 o                         
   0   7  12        439.42        409.12        18.92 o                         
   1   7  12         91.16         95.91        14.88 o                         
   3   7  12         19.95         38.72        11.16 o                         
   4   7  12          1.78         -9.79        11.50 o                         
  -6   8  12        132.75        127.60        21.21 o                         
  -5   8  12        562.83        567.31        17.46 o                         
  -4   8  12          2.58         11.42         7.99 o                         
  -3   8  12        152.31        156.64        10.74 o                         
  -2   8  12        321.17        322.10        13.30 o                         
  -1   8  12          3.52         17.88        15.27 o                         
   0   8  12         88.60         98.57        14.98 o                         
   1   8  12        559.59        581.74        20.89 o                         
   2   8  12          6.44         16.83        10.49 o                         
   3   8  12         98.53        124.38        16.77 o                         
  -5   9  12         88.42         68.48        11.70 o                         
  -4   9  12        336.50        340.94        33.97 o                         
  -3   9  12         20.98         32.48        10.81 o                         
  -2   9  12          3.08          0.23        10.25 o                         
  -1   9  12        118.89        146.01        15.91 o                         
   0   9  12        285.66        267.59        17.34 o                         
   1   9  12          4.66         14.98        10.60 o                         
   2   9  12        278.73        240.40        17.49 o                         
   3   9  12          3.40         16.16        11.62 o                         
  -5  10  12        439.66        428.06        41.08 o                         
  -4  10  12          8.68         12.23        11.22 o                         
  -3  10  12        126.84        122.86        17.93 o                         
  -2  10  12          7.81         -2.32        10.59 o                         
  -1  10  12          2.00          2.99        10.48 o                         
   1  10  12        392.88        385.95        33.89 o                         
   2  10  12         23.25         31.21        19.11 o                         
  -4  11  12        294.97        292.07        22.04 o                         
  -3  11  12        150.97        125.77        16.50 o                         
  -2  11  12         37.55         38.07        11.24 o                         
  -1  11  12          7.36         15.52        10.72 o                         
   0  11  12         69.19         59.02        11.27 o                         
   1  11  12         28.87         41.58        15.17 o                         
  -2  12  12         16.18         19.75        12.22 o                         
  -1  12  12         16.83         16.63        12.32 o                         
  -7   0  13         49.38         43.79        22.56 o                         
  -5   0  13        193.74        250.79        21.97 o                         
  -3   0  13       1331.36       1295.02        70.69 o                         
  -1   0  13          0.48         -1.87         7.18 o                         
   1   0  13        204.20        191.09        15.62 o                         
   3   0  13        457.37        463.36        20.79 o                         
  -7   1  13         12.99         12.73        16.58 o                         
  -6   1  13        116.26        142.02        15.13 o                         
  -5   1  13         11.32          8.90        20.49 o                         
  -4   1  13       1508.65       1744.99        21.71 o                         
  -3   1  13         38.81         35.20         7.50 o                         
  -2   1  13        205.96        223.42         9.94 o                         
  -1   1  13         78.62         78.34         6.08 o                         
   0   1  13        116.62        115.14         5.05 o                         
   1   1  13          2.71          4.80         8.80 o                         
   2   1  13        530.85        519.29        18.15 o                         
   3   1  13        127.83        113.44        11.86 o                         
   4   1  13        190.75        201.41        13.53 o                         
  -7   2  13         33.12         83.30        17.12 o                         
  -6   2  13          5.35          8.38        11.38 o                         
  -5   2  13        312.49        328.94        13.32 o                         
  -4   2  13         90.15         98.80         9.16 o                         
  -3   2  13        839.35        858.82        54.63 o                         
  -2   2  13         94.08         75.39         8.44 o                         
  -1   2  13          1.36          3.79         4.35 o                         
   0   2  13         27.13         17.01         5.48 o                         
   1   2  13         31.32         36.45        13.50 o                         
   2   2  13          1.85         -1.35        10.13 o                         
   3   2  13        356.75        333.64        20.05 o                         
   4   2  13         76.19         62.35        12.29 o                         
  -7   3  13        115.88        130.03        15.05 o                         
  -6   3  13        121.32        157.60        11.33 o                         
  -5   3  13        169.76        186.01        13.63 o                         
  -4   3  13        852.00        859.75       110.96 o                         
  -3   3  13        172.05        175.11        11.33 o                         
  -2   3  13        245.89        256.55         9.68 o                         
  -1   3  13        370.78        396.50         8.07 o                         
   0   3  13          7.70         15.11         8.24 o                         
   1   3  13         34.97         13.65        13.94 o                         
   2   3  13        173.50        163.35        14.83 o                         
   3   3  13         23.08          5.27        13.74 o                         
   4   3  13         93.59         95.03        17.78 o                         
  -6   4  13        103.36        114.10        18.18 o                         
  -5   4  13        641.14        730.33        18.25 o                         
  -4   4  13          8.18         25.81         9.83 o                         
  -3   4  13        329.52        351.19        25.05 o                         
  -2   4  13        180.11        162.25         8.80 o                         
  -1   4  13         14.64         14.09        13.10 o                         
   0   4  13         75.61         81.09         9.20 o                         
   1   4  13        303.76        305.45        10.98 o                         
   2   4  13         91.80         99.07        15.62 o                         
   3   4  13        195.74        181.04        16.95 o                         
   4   4  13         28.05         26.94        11.86 o                         
  -6   5  13          7.08         -2.47        11.09 o                         
  -5   5  13         67.60         61.20        11.26 o                         
  -4   5  13        117.20        131.41        11.20 o                         
  -3   5  13        256.65        266.36        16.50 o                         
  -2   5  13        226.03        227.32        22.81 o                         
  -1   5  13        362.02        327.10        17.34 o                         
   0   5  13          2.97         -4.98        13.15 o                         
   1   5  13        170.30        140.25        15.57 o                         
   2   5  13        201.21        224.39        17.73 o                         
   3   5  13         24.63         13.25        15.86 o                         
   4   5  13         13.26         21.49        12.48 o                         
  -6   6  13        120.79        124.85        11.67 o                         
  -5   6  13        160.19        157.10        17.39 o                         
  -4   6  13          1.49          6.40         9.28 o                         
  -3   6  13        100.59        109.71        15.57 o                         
  -2   6  13        266.82        246.85        16.40 o                         
  -1   6  13        117.02        123.75        15.03 o                         
   0   6  13        204.72        164.54        14.73 o                         
   1   6  13         50.52         45.86        15.42 o                         
   2   6  13          1.56         20.44        15.32 o                         
   3   6  13         39.65         68.73        12.17 o                         
  -5   7  13         18.59          6.33        11.41 o                         
  -4   7  13         22.04         21.58         9.78 o                         
  -3   7  13        102.07         87.69        15.76 o                         
  -2   7  13         40.61         50.49        15.22 o                         
  -1   7  13        157.55        146.65        16.26 o                         
   0   7  13          4.23          5.37        13.50 o                         
   1   7  13        184.01        183.85        16.55 o                         
   2   7  13         19.08         26.31        15.71 o                         
   3   7  13          1.27        -11.71        12.56 o                         
  -5   8  13         65.83         80.09         9.83 o                         
  -4   8  13          3.19          8.17        10.77 o                         
  -3   8  13         73.06         76.60        16.26 o                         
  -2   8  13        513.73        452.47        19.61 o                         
  -1   8  13         76.33         65.62        15.37 o                         
   0   8  13        256.65        260.30        18.33 o                         
   1   8  13          0.13          0.49        15.37 o                         
   2   8  13          5.21          2.22        11.04 o                         
  -4   9  13         34.47         48.57        11.50 o                         
  -3   9  13         45.63         57.57        10.76 o                         
  -2   9  13         15.72         21.68        15.67 o                         
  -1   9  13         98.69        128.97        17.98 o                         
   0   9  13         22.55         23.65        15.42 o                         
   1   9  13        122.05        140.21        11.57 o                         
   2   9  13          0.51          7.68        17.73 o                         
  -3  10  13         23.50         39.08        17.19 o                         
  -2  10  13        228.52        238.50        13.27 o                         
  -1  10  13         94.71        100.54        16.75 o                         
   1  10  13          0.24          4.34        15.42 o                         
  -6   0  14        849.60       1048.99        34.58 o                         
  -4   0  14         47.87         78.72        15.67 o                         
  -2   0  14        226.36        248.68         8.73 o                         
   0   0  14        672.95        641.00        21.33 o                         
   2   0  14         41.51         43.30        16.06 o                         
  -6   1  14          0.24        -13.60        23.87 o                         
  -5   1  14        157.26        188.35        14.69 o                         
  -4   1  14         10.78          3.01         8.51 o                         
  -3   1  14         19.61         19.17         8.44 o                         
  -2   1  14         16.11          9.56         7.37 o                         
  -1   1  14        200.82        195.15        20.89 o                         
   0   1  14         24.24         31.92        14.48 o                         
   1   1  14        339.25        355.53        13.30 o                         
   2   1  14         31.22         24.63        18.55 o                         
   3   1  14          5.38         -3.39        10.52 o                         
  -6   2  14        395.90        507.45        20.55 o                         
  -5   2  14          3.53         24.44        13.18 o                         
  -4   2  14         41.45         55.27        12.12 o                         
  -3   2  14         35.59         41.30        10.45 o                         
  -2   2  14         28.01         20.49        13.79 o                         
  -1   2  14         46.21         40.25         8.86 o                         
   0   2  14        450.02        449.37        19.51 o                         
   1   2  14          0.14         -4.58        14.58 o                         
   2   2  14         78.89         74.83        16.31 o                         
   3   2  14          4.75          3.50        16.33 o                         
  -6   3  14          1.98        -10.42        10.42 o                         
  -5   3  14        108.11        132.03        10.47 o                         
  -4   3  14        133.03        132.20        12.07 o                         
  -3   3  14          6.17         14.37         9.41 o                         
  -2   3  14         30.99         35.22        14.53 o                         
  -1   3  14        183.15        153.50        15.42 o                         
   0   3  14          3.50         -0.99        13.99 o                         
   1   3  14        252.61        254.98        17.88 o                         
   2   3  14         20.15         20.15        15.76 o                         
   3   3  14         28.77         16.01        16.70 o                         
  -6   4  14        182.55        223.28        16.19 o                         
  -5   4  14         83.10         99.15        12.50 o                         
  -4   4  14         98.54         93.78        11.32 o                         
  -3   4  14        111.80        113.99        10.21 o                         
  -2   4  14         10.30         18.67        14.19 o                         
  -1   4  14         53.99         49.51        14.68 o                         
   0   4  14        231.50        230.01        16.31 o                         
   1   4  14         25.11         18.97        14.83 o                         
   2   4  14         32.21         23.15        15.96 o                         
   3   4  14         59.68         58.87        18.77 o                         
  -5   5  14        363.19        374.24        15.17 o                         
  -4   5  14         25.08         24.73        19.02 o                         
  -3   5  14          1.71          9.56        13.99 o                         
  -2   5  14         68.21         46.95        14.38 o                         
  -1   5  14        498.35        531.89        20.59 o                         
   0   5  14          4.42         -9.51        14.48 o                         
   1   5  14         93.15         83.70        16.06 o                         
   2   5  14          8.46          4.53        15.96 o                         
  -5   6  14        183.86        176.20        13.35 o                         
  -4   6  14        133.79        127.49        17.14 o                         
  -3   6  14        314.74        315.18        18.23 o                         
  -2   6  14         62.33         70.84        15.52 o                         
  -1   6  14         33.67         30.35        15.27 o                         
   0   6  14        278.05        300.75        19.06 o                         
   1   6  14         51.47         49.80        16.45 o                         
   2   6  14         78.45         87.19        17.49 o                         
  -4   7  14        191.61        198.18        18.52 o                         
  -3   7  14          8.22         -4.73        15.67 o                         
  -2   7  14        303.39        308.88        19.36 o                         
  -1   7  14         44.81         49.51        16.21 o                         
   0   7  14         26.83         35.96        16.50 o                         
   1   7  14         10.35         17.83        16.21 o                         
   2   7  14         82.97         79.46        17.34 o                         
  -4   8  14         18.62         39.36        17.00 o                         
  -3   8  14        259.05        262.42        19.51 o                         
  -2   8  14          1.32        -15.67        16.01 o                         
  -1   8  14         16.84          9.80        14.93 o                         
   0   8  14          3.52         10.00        16.06 o                         
   1   8  14         84.39         76.41        17.00 o                         
  -2   9  14        315.56        321.88        20.25 o                         
  -1   9  14          9.28          7.04        16.11 o                         
   0   9  14          0.18          6.11        16.21 o                         
  -5   0  15         36.82         57.39        21.63 o                         
  -3   0  15        446.71        508.54        21.58 o                         
  -1   0  15        161.57        174.24        10.27 o                         
   1   0  15          1.94         31.13        15.52 o                         
  -5   1  15          3.75         -0.38        13.79 o                         
  -4   1  15        276.89        304.69        15.48 o                         
  -3   1  15          6.39          9.76         8.76 o                         
  -2   1  15        293.58        282.55        23.62 o                         
  -1   1  15          5.59         18.97        15.12 o                         
   0   1  15         39.11         47.29        15.91 o                         
   1   1  15          1.59        -15.32        15.32 o                         
   2   1  15          5.86         16.16        11.48 o                         
  -5   2  15          0.26          4.58        11.64 o                         
  -4   2  15         34.02         37.93        12.41 o                         
  -3   2  15        318.86        329.74        22.32 o                         
  -2   2  15          0.05         21.58        14.09 o                         
  -1   2  15        316.90        323.56        19.21 o                         
   0   2  15         49.12         47.39        16.06 o                         
   1   2  15         12.39         26.31        17.44 o                         
   2   2  15          0.48         -7.49        16.26 o                         
  -5   3  15          1.32          8.64         9.70 o                         
  -4   3  15        113.74        120.92        11.68 o                         
  -3   3  15         72.23         95.96        16.55 o                         
  -2   3  15        262.14        256.95        18.47 o                         
  -1   3  15         17.89         11.43        15.47 o                         
   0   3  15         72.84         79.21        16.55 o                         
   1   3  15          2.71          3.30        14.83 o                         
   2   3  15         41.81         27.98        17.29 o                         
  -4   4  15         59.40         46.31        15.03 o                         
  -3   4  15        289.51        267.59        17.93 o                         
  -2   4  15         18.44         15.91        15.47 o                         
  -1   4  15        130.99        110.40        17.00 o                         
   0   4  15        291.49        268.18        20.30 o                         
   1   4  15         23.51         38.03        16.75 o                         
  -4   5  15         99.91        121.92        17.73 o                         
  -3   5  15          3.13         11.03        15.96 o                         
  -2   5  15         68.18         59.61        16.50 o                         
  -1   5  15         69.10         88.38        16.85 o                         
   0   5  15         61.64         63.75        17.00 o                         
   1   5  15        178.30        157.64        17.64 o                         
  -3   6  15         22.57         23.65        16.85 o                         
  -2   6  15          0.80         13.94        16.55 o                         
  -1   6  15         15.00         -6.26        15.07 o                         
   0   6  15         28.29         26.45        16.80 o                         
  -2   7  15        148.68        172.76        18.67 o                         
  -1   7  15         30.54         54.14        16.06 o                         
  -4   0  16         51.57         65.57        20.05 o                         
  -3   1  16        306.81        354.05        19.51 o                         
  -2   1  16         51.41         49.91        12.59 o                         
  -1   1  16         16.74          3.79        15.52 o                         
   0   1  16         32.00         42.07        16.40 o                         
  -3   2  16         31.52         24.46        11.29 o                         
  -2   2  16        126.41        109.95        16.21 o                         
  -1   2  16         10.78          7.09        15.81 o                         
   0   2  16         41.00         45.72        16.75 o                         
  -3   3  16        304.96        339.47        20.20 o                         
  -2   3  16        228.66        187.05        17.44 o                         
  -1   3  16          0.55          8.77        16.16 o                         
   0   3  16         45.20         51.48        17.54 o                         
  -2   4  16          8.07         21.87        17.19 o                         
  -1   4  16          3.58         10.20        17.09 o                         
                                                                                
